# Supplementary material for: Clonal hematopoiesis in lung adenocarcinoma pathogenesis
Source: JCI Insight. 2026 May 8;11(9):e203981. doi: 10.1172/jci.insight.203981 (PMC13232000; doi:10.1172/jci.insight.203981)
Supplement: Supporting data values [file jciinsight-11-203981-s003.xlsx]

## Sheet: Blood 16wks
Blood 16wks		2x experiments separated by space
	CD3+/live					CD4+/CD3					CD8+/CD3					B220+/live					LY6C+CD11b+ Mo/live					LY6G+CD11b+ PMNs/live
	WT no T	Tet2 KO no T	WT T	Tet2 KO T		WT no T	Tet2 KO no T	WT T	Tet2 KO T		WT no T	Tet2 KO no T	WT T	Tet2 KO T		WT no T	Tet2 KO no T	WT T	Tet2 KO T		WT no T	Tet2 KO no T	WT T	Tet2 KO T		WT no T	Tet2 KO no T	WT T	Tet2 KO T
	21.9	27.6	39.7	53		46	53.7	49.4	55.1		46.1	36.6	45.1	39.3		61	54.5	42	35.6		1.99	1.36	2	0.82		3.78	3.23	7.59	1.61
	18.4	38.8	37.2	41.7		49.8	53.2	46.6	52.9		42.2	37.7	48.1	42.7		61.7	48.5	44.1	29.2		2.91	0.66	1.2	1.51		3.91	0.94	12.2	12.7
	40.4	38.1	35.2	29.3		43.9	52.1	42	37.5		49.8	41.1	51.2	57		38.7	47.8	36.9	25.9		1.6	1.64	2.12	2		5.26	2.22	14.2	34.9
	36.9		31.9	33.9		35.2		45.8	48.4		53.6		46.3	45.7		46.8		46.2	33.7		0.83		1.43	1.89		2.25		8.95	17.3
	24.9	32.7	30.5	26.3		45.4	40.7	50.7	42.7		45.7	58.3	44.2	51.8		60	34.3	55.5	18.2		1.1	6.62	0.58	3.59		2.76	11.8	3.8	44.8
		26.1	24.5	38.4			47.9	51.2	44.6			51.5	41.9	41.6			57.4	66.4	39.7			3.88	1.03	2.42			3.66	1.94	5.56
	32.3	29.2	33.8	42.1		53.2	49.8	45.4	46.8		46	49.7	46.5	46.9		51.5	48	49.4	36.1		1.91	4.9	1.43	3.04		2.21	5.16	3.84	8.2
	25	20.3	30.2	35.6		47.4	48	39	49.6		51.8	51.7	50.4	43.1		49.7	61.6	48.4	49.4		2.07	2.79	2.5	1.09		1.8	4.02	6.58	3.9
	19.6	25.3		50.5		49.6	40.7		53.3		50	58.9		40.9		58.6	57.4		27.3		1.75	5.14		1.12		2.2	4.11		11.4
	26.9	19.6	32.4	23.6		49.2	50.3	41	50.1		50.5	47.9	58.2	43.6		50.3	66.3	45.4	47.7		3.44	3.31	1.1	2.95		6.01	4.04	8.38	14.8
	39.2		21			52.1		53.8			47.3		45.5			48.6		38.5			1.63		5.12			1.42		20.8
	16.2		14.5	33.9		52.9		42	49.6		46.7		57.6	49.4		65.2		71.4	36.6		2.85		1.13	2.67		9.73		3.25	8.84
			17.7	24.4				59.8	47.8				39.4	51.9				47.5	49.4				3.71	1.93				8.62	12.3
			18.8	28.1				56	49.3				43.3	50.2				48.7	25.4				5.69	1.76				5.08	31.6
			25.2	27.4				55.5	49.1				43.8	50.4				30.1	46.2				7.22	2.22				27	10.6
			43	24				58.4	46.8				41.2	52.5				38.8	46.9				0.36	2.65				4.33	10.1
			14.4	33				45.6	59.1				52.5	40.4				24.4	46				3.94	1.57				37.4	6.14
			40	38				53.1	57.9				45.8	41.2				38.6	32.8				2.12	3.83				8.86	15
			22.4	29.2				52.2	52.8				46.8	46.4				50.8	53.8				3.67	0.74				8.82	6.52
			19.3	25.1				49.9	54.1				49.3	44.8				58.8	55.7				2.6	3.35				7.25	6.77
			24.1	43.5				48.5	53.9				50	45.4				65.2	25.4				1.14	2.25				2.47	14.7
			25.3	24				53.8	48.6				45.3	50.4				46.1	27.9				2.88	2.57				15.2	30.9
			12.6	30.9				51.2	47.9				48	51.1				53.7	45.5				4.3	1.96				8.47	11.2
				20.5					50.6					48.7					64.8					0.96					4.81
				41.8					55.4					43.9					31.9					1.09					15.1

## Sheet: Tumor burden and grades 16wks
WT	Tet2 KO		Tumor burden 16wks				WT G2	WT G3	WT G4	Tet2 KO G2	Tet2 KO G3	Tet2 KO G4		Tumor grade 16wks
0.479505	0.363091		3x experiments separated by space				0.347904	0.112395	0.10636	0.315736	0.047099	0.0816986		3x experiments separated by space
0.371486	0.521719						0.408841	0.0162311	0.0123372	0.269623	0.0780149	0.190925
0.406417	0.411684						0.342954	0.0950613	0.0609186	0.342713	0.0944597	0.0705426
0.032353	0.293224						0.339387	0	0	0.520488	0.0907142	0.0318951
0.303863	0.341984						0.333462	0.0945127	0.108367	0.41945	0.0897175	0.144496
0.354596	0.339086						0.363039	0.0925271	0.171156	0.438754	0.0689171	0.053559
0.521186	0.422324						0.209369	0.156355	0.391573	0.190612	0.39978	0.0583799
	0.0143613									0.691725	0	0
0.350279							0.538799	0.0804826	0.181423
0.438066	0.345337						0.418481	0.158739	0.118638	0.520098	0.0869846	0.0789715
0.39103	0.504412						0.538433	0.0788182	0.0317879	0.444947	0.134622	0.0311213
0.379494	0.574594						0.265719	0.149642	0.180519	0.488725	0.135765	0.111321
0.372401	0.503734						0.276071	0.223688	0.135358	0.460969	0.154969	0.018607
0.243071	0.548499						0.432249	0.0356262	0.0225295	0.345076	0.0863248	0.240312
0.4536	0.178481						0.325667	0.124911	0.266573	0.536095	0.133462	0.0272887
0.383587	0.488268						0.304943	0.12457	0.205155	0.21605	0.231188	0.284277
0.55916	0.292941						0.262644	0.018842	0.0592503	0.529435	0.080506	0.0302598
	0.452613									0.527754	0.0499398	0.0467677
0.517317	0.399043						0.605842	0.0127242	0.0595219	0.376809	0.142159	0.0504751
0.279537							0.628666	0.0158327	0.00392686
0.449061	0.537569						0.614431	0.0179428	0.00962222	0.522241	0.0911664	0.21212
0.500396	0.593621						0.586361	0.0973128	0.0753587	1.96035	0.248789	0.455122
0.471473	0.602524						0.56024	0.0449746	0.0245796	1.42732	0.207102	0.0246037
0.584699	0.518047						0.56575	0.221134	0.0436248	1.42743	0.2127	0.154542
0.436867	0.458583						0.531716	0.16205	0.015719	0.588335	0.11977	0.0107433
0.686783	0.489901						0.890379	0.0743753	0.20313	1.34175	0.251851	0.11058
0.439374	0.422018						0.668908	0.00988729	0.140493	0.993205	0.169958	0.0923397
0.525272	0.425026						1.11319	0.32248	0.131085	0.452997	0.286276	0.0657351
0.364012	0.485019						0.595164	0.0815626	0.0959898	0.52006	0.204295	0.0395847
0.604093	0.451018						0.46136	0.298817	0.0694894	0.432642	0.100147	0.0496157
0.441206	0.515518						0.581725	0.174127	0.0298728	0.649616	0.156936	0.0250343
0.426051	0.554292						0.567241	0.11286	0.0744276	0.629111	0.113171	0.062944
	0.544103									0.423998	0.24751	0.0384869
	0.371717									0.693027	0.0144159	0.0011498

## Sheet: Blood 7wks
Blood 7wks		2x experiments separated by space
	CD3+/live			CD4+/CD3			CD8+/CD3			B220+/live			LY6C+CD11b+ Mo/live			LY6G+CD11b+ PMNs/live
	WT	Tet2 KO		WT	Tet2 KO		WT	Tet2 KO		WT	Tet2 KO		WT	Tet2 KO		WT	Tet2 KO
	27.7	25.6		66	67.8		26.8	27.1		54.7	65		4.52	1.56		2.79	2.37
	29.8	30.6		61.7	62.2		32.8	31.1		52.9	46.9		3.91	5.61		3.08	8.68
	37.8	28.5		64.2	66.7		31.6	27.6		48.8	60.4		2.21	1.31		2.25	2.39
	31.6	29.4		62.5	63.8		31.3	30.4		55.8	62.8		1.86	0.61		2.4	1
	29.6	24.4		64.1	64.7		31.3	28.6		57.8	58.8		2.25	4.93		2.58	4.61
	19.9	27.3		61.7	67.7		31.2	28.1		62	60.7		4.14	1.63		4.86	2
	27.8	29.1		60.3	66.8		32	27.6		63.4	61.2		1.01	1.16		1.2	1.33
	23.3	26.4		58.1	63.9		35.3	29.1		64.9	63.7		1.85	1.68		1.6	0.95
	21.8	23.5		59.7	68.3		34.6	25.9		69.4	64.3		1.29	2.7		1.23	2.76
	28.9	30		62.8	65.9		30.9	28.2		62.5	56		1.1	2.5		1.46	2.85
	26.3	29.6		62.3	64.2		33.4	29.5		66.1	53.7		1.1	3.78		1.14	3.7
	23	25.4		63.3	63.8		32.4	30.4		67.4	64.2		1.52	1.82		2.08	2.12
	24.5			65.2			29.7			67.2			1.45			1.5
	27.6	17.8		66.2	60.5		30.1	32.3		65.7	56		0.57	4.75		1.19	12.1
		19.6			62.9			32.9			54.6			6.01			11.2
	17.7	20.5		59.7	63.3		34.7	32.2		57.7	66.2		5.09	1.35		11.5	5.05
	14.8	25.1		65.6	62.2		30.8	33.2		67.4	51.7		3.31	3.74		8.56	11.6
	15.9	18.7		63.4	61.1		32.8	34.2		65.3	59.7		3.39	3.43		8.62	11.7
	15.2	22.6		62.4	53.1		33.3	41.6		67.2	55.9		3.64	4.12		7.45	9.34
	17.5	21.1		61.2	59.3		34.9	35.7		62.3	64.6		4.65	2.51		8.35	4.66
	14.6	27.1		59.3	60.3		36.7	35.5		65.6	58.9		4.47	2.4		8.52	3.99
	16.4	15.6		61.2	55.2		33.7	39.6		67.4	46.6		3.22	7.64		6	21
	15.5	19.3		60.3	52.6		35.5	38.8		66.2	60.8		5.06	3.46		5.88	7.53
	18.1	33.1		59.1	60.7		35.1	33.4		57.2	37.7		5.43	6.86		11.8	12.3
	18.6	26.4		61.6	64.9		34.7	30.7		68.7	55.4		2.36	2.92		4.42	7.35
	22.7	24.4		62	65.3		33.7	28.9		62.2	48.6		3.41	3.57		4.26	7.43
	18.7	19.9		67	60.7		29.1	33.9		69.4	61.3		2.1	2.93		3.49	7.77
	18.6	31.3		64.2	61		31	33.8		66.9	53.9		2.8	2.39		4.05	4.78
	22.4	23.6		64	63		32.2	32.5		64.9	54.9		2.79	4.84		2.88	8.77
	26.7	23.6		64.4	60.2		31.1	34.6		59.1	57.9		2.93	3.86		4.61	6.95
	20.9	28.5		62.2	67.2		33.5	28.5		65.8	55.4		2.12	3.86		3.82	5.14
	23.3	24.6		61.7	60.3		34.4	33.1		64.9	61.9		2.54	2.89		2.5	3.23
	23	24		60.9	58		34.1	35.8		63.6	48.8		3.4	5.92		2.75	13.6
	21.8	23.1		61.3	60.1		34.3	34.3		64.9	46.3		2.63	6.35		4.21	15
	27.9	25.1		64.2	61.4		32.5	32.5		57.8	52		2.86	4.96		4.4	8.16
	19.8	27.7		62.5	62.7		33.1	30.5		66.8	52.1		2.3	4.03		3.85	6.8
	22.3	25		60.4	64.4		36.3	29.7		66	46.2		1.64	8.34		3.7	10.9
	24.4			58			37.6			61.5			2.01			5.2

## Sheet: Spleens 16wks
Spleens at 16wks			3x experiments separated by space
	CD4+/CD3					CD8+/CD3					cDCs CD11c+MHCII+/cd45.2					cDC1/cDCs CD11c+MHCII+					cDC2/cDCs CD11c+MHCII+
	WT no T	Tet2 KO no T	WT T	Tet2 KO T		WT no T	Tet2 KO no T	WT T	Tet2 KO T		WT no T	Tet2 KO no T	WT T	Tet2 KO T		WT no T	Tet2 KO no T	WT T	Tet2 KO T		WT no T	Tet2 KO no T	WT T	Tet2 KO T
	65.7	65.9	62.3	40.8		27.2	24.3	28	9.53		1.46	0.56	2.22	4.51		17.5	39	17.6	8.65		75.3	82.1	74.6	85.9
	63.8	67.1	65.8	61.5		27	22.9	25.9	21.9		2.09	2.86	2.08	4.23		14.2	10.7	13.6	12.7		79.6	83.8	78.5	81.8
	60.5	62.9	61	69.7		24.4	26.9	31.1	21.2		2.13	2.95	2.48	2.92		15.8	8.42	16.3	10.8		76	84.4	77.1	87.1
	58.7		62.1	67		32.8		29.3	23.1		1.89	4.74	2.03	5.39		19	8.03	15.2	8.64		70.9		77.3	85.3
		66.4	62.6	71.5			28.2	26.4	18.4				3.06	4.57				28.3	11.3			80.5	62	81.2
	60.5	63.3	63.9	66.8		34.5	31.8	25.9	23.3		1.13	1.34	3.33	4.2		19.8	15	15.7	8.35		76.4	85.6	77.8	83.9
	61.1	69.7		67.6		33.6	24.7		20.9		1.27	1.17				24.4	10				70.5	78.7
	60		62			36.2		33.1			0.79	1.92	2.03	2.55		21.6	17.8	19.1	11.6		74.4		76.6	83.7
	63	45.7	63.3	69.5		32.8	27.2	32	24.4		0.92		1.99	1.86		20.3		20.1	16.7		75.5	77.3	76.3	79.3
	66.6	46.1	62.4	61.4		28.2	29.6	32.9	34.8		1.17	2.14	1.42	1.33		24.1	16.1	15.3	20.2		71.6	76.7	80.9	74.7
		56.4	62.6	57.2			23.1	31.8	38.6			2.39	1.34	2.26			18.6	23.4	13.3			85.2	71.9	83.9
	49.7	50.2	61.3	65.9		37.5	24.1	34.5	28.7		1.54	2.06	1.64	2.47		21.2	14.8	24	21.1		74.9	80.6	72.3	74.1
	45.3	46.7	65.9	60.6		38.5	30.1	28.5	34.6		1.57	1.66	1.25	2		15	16.4	18.7	19.8		81.2	81.3	77.5	75
	51	56.7	61.4	62.4		32.7	17.5	33	31.2		1.86	1.97	2.12	3.43		19.4	16.7	19.8	13		76.4	87	76.5	83.9
	51.9		62.2	64.6		33.8		32	29.9		1.53	3.71	2.63	1.92		14.7	10.3	17	12		69		79.8	84
	47.2			67.8		34.2			25.8		1.38			2.38		21.1			19.2		76			76.2
	45.2		37.6	69.5		37.2		27.3	25.9		2.18		2.79	3.69		17.7		17.8	10.4		77.6		77.2	86.3
			38.9	67.8				20.6	25.6				2.19					13.3					83.5
			44.3					22.5					2.87	3.7				15.7	8.55				80.8	86.8
			41.4	32.7				28.4	11.6				2.87	3.12				19.9	12.3				75.4	82.4
			38.3	48.8				29.4	20.1				3.07	3.21				19.5	14.1				75.3	78.8
			43.6	50.6				23.6	20.6				2.99	2.19				21.7	17.6				73.1	76.8
			43.7	52.1				35.3	22.8				1.81	2.05				16.9	10.8				77.5	83.9
			11.9	54.7				29.2	20.4				3.68	3.79				15.8	11.3				56.4	84.9
			47.4	45.2				40.1	18				2.32	3.08				15.9	7.19				81.5	87.5
			60.4	56.6				30.5	15.9				2.07	2.46				17.9	12.6				80.7	84
			56.6	63.4				35.5	28.3				2.2	4.15				26.7	12.3				77.8	84.6
			52.5	63.3				38.3	27.1				3.11	2.4				12.6	19.9				67	75.2
			54.8	56.4				33.2	35				3.34	1.88				12.2	19.1				83.6	77.7
			56.7	61.5				32.9	30.8				2.34	2.07					24.2				84.3	68.7
				68.8					23.8					2.97					7.05					86.6
				68.7					18.9					2.88					11					81.3
				65.2					19.8

## Sheet: ratio immune cells tot LA cells
Immune cells/tot LA cells			data from each mouse are separated by space
			CD20+/tot LA cells					CD4+/tot LA cells					CD8+/tot LA cells					Foxp3+/tot LA cells					F480+/tot LA cells					Ly6G+/tot LA cells
			WT no T	Tet2 KO no T	WT T	Tet2 KO T		WT no T	Tet2 KO no T	WT T	Tet2 KO T		WT no T	Tet2 KO no T	WT T	Tet2 KO T		WT no T	Tet2 KO no T	WT T	Tet2 KO T		WT no T	Tet2 KO no T	WT T	Tet2 KO T		WT no T	Tet2 KO no T	WT T	Tet2 KO T
			0.346939	1	0.29932	0.69509		0.36087	0.80303	0.29932	0.460699		0.282051	0.0920245	0.0234742	0.0672897		0.258929	0.0494905	0.271963	0.0958904		0.0280374	0.0651852	0.00206186	0.0661157		0.913043	0.0116279	0.00217865	0.00595238
			0.882353	0.40162	0.516269	0.311828		0.516129	0.425926	0.516269	0.580645		0.352201	0.134615	0.0394191	0.0136612		0.192308	0.0264228	0.405797	0.136691		0.0363636	0.0925926	0.0194553	0.104167		0.32618	0	0.004329	0.013289
				0.858974	0.390873	0.27907		0.136564	0.50174	0.390873	0.843284		0.616667	0.119792	0.0714286	0.00952381		0.291139	0.132231	0.269231	0.131313		0	0.0526316	0	0.0208333		0.38	0.00177305	0.0138889	0.0103093
			0.590909	0.366197	0.2	0.45		0.215054	0.675676	0.2	0.973684		0.155556	0.130081	0.00343643	0		0.142857	0.0319149	0.227273	0.116935		0.144928	0.0549451	0.034188	0.262191			0	0	0
			0.473684	0.378378	0.270588	0.701031		0.366667	0.979381	0.270588	0.629851			0.0609137	0.0588235	0.00598802		0.10084	0.0459966	0.231884	0.280182		0.0874404	0.0385965		0.26776		0.167453	0.00301205	0	0
			0.527778	0.4625	0.214286	0.717949		0.107477	0.274559	0.214286	0.571429		0.0625	0.15971	0.179245	0.0141509		0.0666667	0.0366973	0.0853658	0.0259259		0.0512821	0.100418	0.012987	0.0906344		0.229358	0.00173913		0
			1	0.400966	0.196188	0.961938		0.177778	0.178131	0.196188	0.341797		0.1	0.0779221	0.046729	0		0.0144928	0.0294118	0.163934	0.487544		0.102941	0.104478	0.0714286	0.5		0.0751174	0.00854701	0.0151515	0
			1	0.412389	0.246212	0.333333		0.284672	0.538462	0.246212	0.926471		0.0824742	0.142857		0		0.2		0.542857	0.109959		0.132353	0.037037	0.0136054	0.384863		0.115226	0	0	0
			0.621315	0.475524	0.459459	0.710843		0.941176	0.934783	0.459459	0.381308		0.324723	0.178571	0.104478			0.174419	0.290698	0.538462	0.125		0.00854701		0.0173913	0.491137		0.295082	0	0
			0.25	0.242188	0.365854	0.2		0.0631229	0.664567	0.365854	0.451444		0.156069		0	0.097561		0.164384	0.0818182	0.253817	0.252834		0.0394737	0.183721	0.0444444	0.319918		0.0959596	0.165625	0	0
			0.381579	1	0.19	0.0529801		0.292181	0.437132	0.19	0.440678		0.333333	0.0516432	0.05	0.12		0.108511	0.0651163	0.928571	0.235616			0.157068	0	0.506073		0.289474	0.0056899	0	0
			0.540505	0.8	0.272549	0.833333		0.373494	0.323672	0.272549	0.393258		0.118081	0.0517241	0.0227273	0.0368421		0.0789474	0.0464396		0.285714		0.134387	0.60793	0.0217391	0.313216		0.0328947		0	0.0125
				1	0.182957	0.428571		0.279835	0.929825	0.182957	0.494975		0.158824	0.0534308	0.0339806	0.0578512		0.287671	0	0.0786517	0.0307692		0	0.274809	0	0		0.0357143	0.0046729	0	0
			0.913043	0.897436	0.331404	0.695652		0.172673	0.814286	0.331404	0.282197		0	0.0384615	0.0692308	0.0631579			0.046875	0.166667	0.366013		0.080292	0.19469	0.0867052			0.160714	0.00662252	0	0.00591716
			1	1	0.247492	0.408451		0.381443	0.607973	0.247492	0.862069		0.0622568	0.0259067	0.027668	0.177686		0.191617	0.0506329	0.0507614	0.189542		0.06	0.32	0.026087	0.0738786			0.00346021		0.0169903
			0.7	0.962963	0.271137	0.548611		0.564286	0.541667	0.271137	0.329897		0.046729	0.0164835	0.068323	0.0765766		0.181034	0.0535714	0.0576923	0.276119		0.111111	0.208333	0	0.0476191		0.377358	0.0366973	0.0152284	0.0175439
			0.173913	0.430894	0.253061	0.960976		0.923077	0.689076	0.253061	0.687117		0.212121	0.113636	0.0534759	0.0615385		0.425926	0.0135135	0.163636	0.40678		0.238095	0.0807453		0.108225		0.465753	0.0403226	0.0487805	0
				0.757475	0.208431			0.346154	0.90411	0.208431	0.798165		0.177215	0.0539054	0.0675676	0.0425532		0.267974	0.105263	0.15625	0.242009		0.0422535	0.110714	0.114286	0.0709459		0.888889	0.0010989	0	0
			1	0.552448	0.324074	0.41342		0.380435	0.18	0.324074	0.384615		0.261905	0.0362319		0		0.4	0.0335196	0.333333	0.198676		0.422222	0.259928	0.0785714	0.112426		0.66129	0.03125	0.0181818
			1	0.275641	0.410256	0.185609		0.244094	0.656716	0.410256	0.885246			0.0377359	0.0144231			0.343284	0.0886076	0.0533333	0.121951		0.00740741	0.0701754	0.0208333			0.619469	0	0.113924	0
			0.927273	0.74902		0.62069		0.142857	0.299107		0.79798		0.0985916	0.0496255	0.00578035	0.0327869		0.857143	0.121212	0.123188	0.0414365			0.0933333	0	0.194208		0.601533	0.00367647	0	0.05
				0.611765	0.5	0.409091		0.666667		0.5	0.677249		0.206897	0.189024	0.113208	0.03125		0.0819672	0.0625	0.140845			0.0945946	0.0643087	0.254249	0.08413		0.766129	0.00529101	0.00406504	0
			0.52459	1	0.375	0.38764		0.136667	0.628543	0.375	0.26962		0.117647	0.0921053	0.015873	0.064			0.110048	0.0666667	0.239535		0.119718	0.108108	0.0904523	0.109687		0.615942	0.0655738	0	0.00921659
			0.918605	0.52809	0.375	0.268987		0.221374	0.390977	0.375	0.764706		0.0666667	0.0277778	0.0361446	0.0582609		0.247423	0.100985	0.123656	0.0887574		0.470588	0.332071	0.25	0.203036		0.640167	0	0	0.0150376
			0.577566	0.585987	0.388889	0.212903		0.283843	0.235377	0.388889	0.465909		0.458333	0.114458	0.242424	0.129032		0.333333	0.133333	0.121212	0.292929		0	0.525939	0.0736842	0.12938		0.428571	0.0491803	0.0217391	0
			0.222222	0.52381	0.342857	0.964286		0.244143	0.705686	0.342857	0.859649		0.480263	0.218543	0.0125	0		0.164179	0.0869565	0.193833	0.181395			0.271462	0.0792079	0.104712		0.603175	0.0206746	0	0
			0.55	0.52381	0.209302				0.483051	0.209302	0.643326		0.247706	0.1	0	0.0196078		0.105042	0.0604396	0.0307692	0.189944		0.255968	0.315385	0.0147059			0.538462	0.00719424	0	0.00417537
			0.181481	0.816327	0.180064	0.444444		0.375	0.360656	0.180064	0.379427		0.617647	0.0626506	0.0454546	0.0701107		0.12069	0.0882353	0.121951			0.15625	0.247475	0.0476191	0.00179856		0.788235	0.075188	0.0483871	0.0262295
			1	0.809524	0.360444	0.5		0.316456	1	0.360444	0.588889		0.304878	0.101754	0.0663717	0.0569231		0.269231	0.0881226		0.0512295		0.07	0.274194	0	0.094426		0.553191	0.0432692	0.010989	0
			0.239437	0.917582	0.446154	0.246154		0.194175	0.722628	0.446154	0.631579		0.741379	0.0574018	0.0882353	0.037594		0.0793651	0.12963	0.046875	0.0473313		0.0443038	0.375	0.222222	0.273165		0.245902	0.00549451	0	0
			1	0.727273	0.809524	0.2		0.226415	0.0674603	0.809524	0.384615		0.722222	0.226667	0	0.0238908		0.111111	0.0351906	0.285714	0.0774648		0.0189274	0.395833	0.0186916	0.167838		0.434343	0.00906344	0	0
			1	0.451613	0.301887	0.389831		1	0.46	0.301887	0.705882		0.344444	0.0983607	0.121951	0.0197531		0.116438	0.0814815	0.161905	0.0916031			0.142105	0.166667	0.265766		0.54902	0	0	0
			1	0.636308	0.418605	0.793814		0.416667	0.206349	0.418605	0.709677		0.153846	0.0566038	0.0357143	0.0241228		0.0296296	0.0814815	0.266667	0.116466		0	0.216617		0.449198		0.475728	0	0.591647	0
			0.616162	0.778689	0.142857	0.144144		0.214286	0.585366	0.142857	0.681319		0.0217391		0.0887097	0.0389171		0.108974	0.0347826	0.115385	0.0619469		0.0383445	0.214286	0.00385356	0.280952			0	0.00982801	0.00358423
			0.394872	0.810289	0.302239	0.268293		0.647059		0.302239	0.826087		0.73913	0.00574713	0.0235031	0.0145631		0.173913	0.0116959	0.231092			0.0805861	0.188764	0.0527578			0.553763	0	0.00675676	0.00746269
			0.425926	0.180451	0.324138	0.251852		0.724138	0.162857	0.324138			0.6	0.0131363	0.0339506	0.00578035		0.173469	0.0454546	0.290043	0.09699		0.00803213	0.15942	0	0.165992		0.367647	0.002331		0
			0.489362		0.433898	0.358696		0.37234	0.564103	0.433898	0.335681		0.263158	0.0714286	0.0204082	0.0204082		0.185714	0.0628227	0.15625	0.141459		0.145161	0.257143	0	0.280255			0.03125	0	0
				0.551205	0.204724			0.4	0.710526	0.204724	0.351648		0.139785	0.0263158	0.0224719	0.0588235		0.281818	0.04033	0	0.138996			0.180328	0.0113636	0.379781			0	0.00136426	0.00649351
			0.632911	1	0.232143	0.519435		0.231084	0.34375	0.232143	0.240437		0.0285714	0.00829673	0.0403226	0		0.362069	0.0672269	0.204082	0.0978261		0.147287	0.645161	0.1	0.285185			0		0
			0.21875	0.336957	0.283333	0.531915		0.405405	0.717391	0.283333	0.482972		0.202128	0.0172786	0.0144404	0.0240964		0.12069	0.0347826	0.166667	0.105125		0.0980392	0.175953		0.40308			0.0285714	0.00735294	0.0194175
			0.147541	0.284768	0.358491	0.280632		0.188406	0.875	0.358491	0.163636		0.287719	0.0153846	0.0583942	0			0.118257	0.021978	0.0777778		0.398551	0.0640394	0	0.482558			0.00767263	0.00613497	0.002079
			0.310345	0.4	0.219298			0.212766	0.796703	0.219298	0.181667		0.142857	0	0.03125	0.00791557		0.0688592	0.0897436	0.0928571	0.0844854		0.0531915	0.17765	0	0.402486			0	0	0.00423131
			0.565217	0.207407	0.533333	0.436893		0.165414	0.190736	0.533333	0.414894		0.405769	0.0738636	0.076087	0.0223881		0	0.0825771	0.21875	0.0891854		0.227273	0.140351	0.0723684	0.419355			0.0047619	0
			0.423077	0.871134	0.678571	0.219149		0.715909	0.414322	0.678571	0.243728			0.23913	0.0425532	0		0.0877193	0.201389	0.146667	0.102222		0.236842	0.335092	0.173333	0.681529			0	0	0.0104167
			0.430369	0.0833333	0.299465	0.0769231		0.353846	0.573643	0.299465	0.137552		0.281621	0.0898876	0.0331126	0.0517241		0.142534	0.128731	0.345794	0.256131		0.224806	0.153333		0.0451264			0.0181818	0	0.00277008
			0.450491	0.561404	0.214286	0.0469799		0.367647	0.14121	0.214286	0.525		0.126844		0	0		0.0938897	0.0561632	0.345679	0.436364		0.136364	0.165854	0.0454546	0.123404			0.0217391	0.016129	0.00855019
				0.52381	0.112676	0.00873881		0.345679	0.379093	0.112676	0.275964		0.0695971	0.144928	0	0.0861182		0.147132	0.094086	0.333333	0.241379		0.133333	0.241026	0.0410959	0.214286				0.0178571	0.0276884
				1	0.274194			0.419355	0.255556	0.274194	0.196721			0.229236	0.0263158	0.242424			0.2	0.0419813	0.269231		0	0.240506	0.0359281	0.181034			0.0140675		0
					0.285714	0.575972		0.297297	0.374126	0.285714	0.318584			0.098242	0.0291971	0.038961		0.0265487	0.0808081	0.0970874	0.133333		0.0392157	0.0600522	0	0.616667			0.0235294	0	0.0191693
				0.73913	0.5	0.283784		0.366667	0.399103	0.5	0.347368			0.166667				0.0839695	0.0617284	0.0875	0.0588235			0.0507246	0.228571	0.146341			0.023988	0.116883	0.0302288
				0.44	0.507614	0.377729		0.162921	0.315789	0.507614	0.478261			0.16	0.054054	0.0179949		0.163265	0.0648536	0.159091	0.125436			0.205882	0.00552486	0.288462			0	0.0363636	0.0552764
				0.4	0.242424	0.174107		0.287671	0.533333	0.242424	0.352941			0.109375	0.0135135	0.0121766		0.394737	0.123711	0.174603	0.238494			0.0746269	0.177515	0.282051			0.0310881	0.035	0.0294118
				0.565371	0.236559	0.316038		0.161435	0.792683	0.236559	0.40625			0.236842	0.107143	0.00896861		0.396226	0.119916	0.25	0.266667			0.177273	0.055185	0.428934			0.0186335	0.00558659	0
				0.554348	0.404651	0.181102		0.224638	0.323764	0.404651	0.85			0	0.0560345	0.0273973		0.0927152	0.112565	0.5	0.122581			0.491086	0.0620272	0.651822			0.0828283	0	0
				0.202797	0.216667	0.421053		0.347826	0.403727	0.216667	0.317073			0.152239	0.0148515	0		0.165505	0.0955056	0.224719	0.0802139			0.298246	0				0.401554	0.0034965	0
				0.312696	0.384058	0.470588		0.125	0.415347	0.384058	0.435897			0.223776	0.0520833	0.0120482		0.136752	0.0982368	0.140411	0.0783133			0.312102		0.18542			0.188679	0	0.0867769
				0.9125	0.188034	0.204225			0.307494	0.188034				0.169742	0.4	0.00427807		0.0681818	0.0541177	0.118794	0.127778			0.0564263	0.0761905	0.0448878				0	0.017341
				0.582043	0.360215	0.528302		0.571429	0.19186	0.360215	0.044875			0.225989		0		0.0952381	0.0847458	0.15	0.172285			0.344203	0.306916	0.0466667			0.0200364	0.0194647	0.00558659
				0.531818	0.425532	0.476562		1	0.354167	0.425532	0.0600784			0.192308	0.0187793	0.00271003			0.0588235	0.125	0.232472			0.197183	0.0585106	0.0149254			0	0	0.0190476
				0.801418		0.47006		0.165414	0.54416		0.0386982			0.0925926	0	0.0166482		0.0705521	0.0465686	0.32	0.185185			0.244444		0			0	0.0882353	0.0235849
				0.445008	0	0.592593		0.225352	0.551724	0	0.0639535			0.173516	0.1575	0.0154639		0.120954	0.280702		0.126866			0.231214	0	0.00826446			0	0.0105857	0
				0.414141	0	0.250814		0.303797	0.377483	0	0.0710901			0.0666667	0.0507614	0.0328947		0.135417	0.0735632	0.254386	0.13373			0.113402	0.010101	0.181034			0.01	0	0.0196078
				0.794271	0	0.246154		0.517544	0.401316	0	0.484848			0.0155039	0.0291262	0.0286885			0.106814	0.046729	0.182266			0.176568	0.0533333	0.116959			0.0263158	0.00887574	0.00628931
				0.548387	0	0.347368		0.328947	0.33244	0	0.444444			0.0209205	0.0824176	0.00826446			0.10566	0.121212	0.0988593			0.231884		0.117241			0.0133333		0.0130293
				0.783019	0	0.321078		0.136752	0.678571	0	0.251701			0.0555556	0.0810811	0			0.0930233	0.179641	0.166667			0.642857	0.189615	0.116705			0	0	0.00806452
				0.421429	0.265193	0.391304		0.480769	0.563218	0.265193	0.0624517			0	0.0871369	0			0.166667	0.090301	0.0806452			0.266667	0.0136054	0.22381			0	0.032368	0
				1	0.241758	0.188679		0.319149	0.734536	0.241758	0.0265713			0.0841121	0.0596491	0.0133333			0.0740741	0.0233645				0.0603015		0			0.00348432	0.0303798	0
				0.399376	0.515789	0.827586		0.328571	0.409091	0.515789	0.0169972			0.118182	0	0			0.0491803	0.183673	0.0810185			0.0222222	0.333333	0.114035			0.00619195	0	0.0909091
				0.447059	0.512903	0.403169		0.571429	0.225806	0.512903	0.0203169			0.211207	0	0.036036			0.0813008		0.0506329			0.0204082	0.2	0.0731707			0.00795756	0.00253165	0.110092
				0.780822	0.534759	0.52		0.8125	0.331933	0.534759	0.309524			0.233227	0	0			0.0658915	0.134328	0.0524862			0.252252		0.551724			0.00337268	0.00923077
				0.641434	0.205742	0.641667		0.356688	0.39934	0.205742	0.299435			0.160448	0.0142857	0			0.0580645	0.194215	0.0384615			0.258333		0.0258621			0		0
				0.906977	0.371069	0.291262		0.306667	0.301587	0.371069	0.0188032			0.0612245	0.0116279				0.078	0.294574	0.0625			0.171429		0.0235294			0	0.00546448	0.00242718
				0.397436	0.212121	0.347826		0.245614	0.465116	0.212121	0.0460419			0.03125		0.130573			0.0530974	0.184211	0.1			0.08		0.0909091			0	0.00410959	0.023622
				0.456522	0.247312	0.207207		0.375839	0.424444	0.247312	0.364035			0.104534	0.0153846	0.0454546			0.0294118	0.333333	0.025			0.140417		0.109091			0	0	0.0045045
				0.523438	0.261438	0.540293		0.275862	0.30303	0.261438	0.0423519			0.222222	0.0191388	0.0584906			0.0253807	0.0869198	0.0586957			0.116183		0.046729			0	0	0
				0.618729	0	0.207483		0.433333	0.471229	0	0.0124154			0.075	0.0163934	0.0367647			0.0704225	0.117241	0.0121458			0.189796					0.0192308		0
				0.7	0.657143	0.601852		0.321951	0.374545	0.657143	0.0369807			0.13125	0.0227273	0.0363636			0.0714286	0.163636	0.0511551			0.0848708		0.0493827			0.0108696	0.0503472	0.0184049
				0.351449	0.167185	0.850746		1	0.65625	0.167185	0.11316			0.251082	0.0117188	0.030303				0.266667	0.122476			0.294756		0.190476			0	0.182716	0.0113636
				0.501149	0.339564	0.512821		0.42953	0.653846	0.339564	0.0653595			0.206061	0	0.0320197			0.1125	0.0957447	0.135714			0.0997096		0.232323			0	0.115169	0
				0.385475	0.180628	0.473214		0.320988	0.509494	0.180628	0.863636			0.0727273	0.0121212	0.0512821			0.0925926	0.104839	0.208333			0.31938		0.175			0.0246914	0.421053	0.0449827
				0.448276	0.367188	0.331092		0.530973	0.549451	0.367188	0.408602			0.178744	0.0338983	0.0337838			0.0745342	0.042735	0.538462			0.148052		0.198048			0		0.0172414
				0.688889	0.541667	0.380952		0.3125	0.371951	0.541667	0.0111588			0.114692		0.0736842			0.0449438		0.323529			0.176211		0.138889			0	0	0.0538462
				0.529412	0.315436	0.6		0.363636	0.423881	0.315436	0.0903955			0.150084	0	0.0319149			0.144737	0.136531	0.258333			0.0457143		0.132597			0	0	0.00740741
				0.336627	0.497207	0.545455		1	0.597656	0.497207	0.0534104			0.105882	0.00809717	0.0405405			0.0930233	0.108108	0.18552			0.0901961		0.321839			0	0	0
				0.598446	0.135135	0.409091		0.356322	0.358531	0.135135	0.110577			0.142857	0.003861	0.0108108			0.0412844	0.0428571	0.154198			0.125506		0.210046			0	0	0.0121951
				0.53012	0.626374	0.277778		0.189655	0.953488	0.626374				0.153846	0.0194647	0.0326087			0.126582	0.078125	0.0696517			0.0852273		0.21978			0.0294118	0	0.064
				0.723849	0.645833	0.376623		0.289941	0.466667	0.645833	0.0210356			0.105691	0.0841121	0.0526316			0.245763	0.148148	0.113924			0.0544662		0.429708			0		0.19774
				1	0.356322	0.384615		0.382199	0.475524	0.356322	0.0229759			0.176923	0.00384615	0.0588235			0.184874	0.0277778	0.151292			0.318584		0.0727273			0		0.0579151
				0.554217	0.222222	0.2125		0.611111	0.342723	0.222222	0.0280837			0.121457	0	0.015528			0.186047	0.0391198	0.0793651			0.135922		0.163462			0.00275482		0.0855513
				0.655977	0.421053	0.190476		0.333333	0.477941	0.421053	0.0185811			0.0684932	0.00571429	0.0542005			0.140845	0.160714	0.184615			0.102564		0.186646			0.037037		0.0131579
				0.523529	0.264151	0.328767		0.48	0.420863	0.264151	0.0301442			0.1925	0.0179487	0.0261248			0.080292	0.211765	0.154412			0.164179		0.138078			0.0033557		0.0297806
				0.610487	0.24	0.466667		0.283333	0.489633	0.24	0.0663925			0.0934959	0.0476191	0.0106383			0.144828	0.0909091	0.184783			0.156164		0.424893			0		0.00453515
				0.42471	0.2	0.5			0.967742	0.2	0.0218849			0.173077	0	0			0.0543478	0.17052	0.103774					0.281319			0		0.0188679
				0.496564	0.291139	0.208		0.383966	0.273292	0.291139	0.0495007			0.209836		0.0110041			0.134969	0.126437	0.211382			0.225		0.243123			0		0.015873
				0.268293	0.375	0.368421		0.364238	0.594142	0.375	0.0164384			0.0689655	0	0.0131579				0.345679	0.209492			0.186813		0.366667			0.00990099		0.00479616
				0.429577	0.336634	0.254545		0.363977	0.658321	0.336634	0.0300799			0.192225	0.0331492	0.048			0.109375	0.0416667	0.351351			0.322581		0.152542			0		0.0111524
				0.642369	0.268199	0.928571		0.347222	0.568015	0.268199	0.0294519			0.311628	0.0266497	0.0202703			0.0712074	0.097561	0.05			0.0301508		0.454545			0.00470588		0.0236842
				0.56	0.392157	0.323529		0.234043	0.474286	0.392157	0.0253497			0.128571	0.0227273	0.00763359			0.0385852	0.134328	0.149378			0.0229358		0.297753			0		0.00917431
				0.563636	0.330526	0.795918		0.231343	0.661538	0.330526	0.0580605			0.102151	0.021164	0.0221519			0.0553505	0.160631	0.182432			0.107143		0.018018			0.0208333		0
				0.259494	0.233766	0.108527		0.232558	0.235988	0.233766	0.00955054			0.105263	0.230769	0.0425532			0.0692771	0.170213	0.17			0.24		0.0331126			0.00540541		0.00921659
				0.551079	0.171975	0.418605		0.286822	0.939394	0.171975				0.217647	0.0363636	0.029703			0.192308	0.02457	0.229167			0.0961538		0.371469			0.0374332		0.0390625
				0.548387	0.332123	0.487179		0.212295	0.615385	0.332123	0.0294032			0.153846		0.0714286				0.075718	0.288889			0.0625		0.146814			0		0.00430108
				0.444444	0.4			0.409091	0.223958	0.4	0.161137			0.2	0.0833333	0.0348101			0.0788732		0.84375			0.0743802		0.0962963			0		0
				0.564103	0.115578	0.546667		0.34	0.685714	0.115578	0.197056			0.26087	0.0814815	0.0595238			0.0592105	0.246217	0.223881			0.253788		0.153061			0		0.0158311
				0.497076	0.229508	0.630137		0.461268	0.376471	0.229508	0.14786			0	0.101695	0.0298507			0.0985916	0.211538				0.0264423		0.0526316			0		0.0298507
				0.666667	0.318841	0.218115		0.55	0.236686	0.318841	0.282051			0	0.04	0.0121528			0.0669856	0.426667	0.0499139			0.0561798		0.129771			0		0.0105263
				1	0.24	0.336		0.431373	0.447458	0.24	0.0231214			0.137931	0.0357143	0.0952381			0.0492611	0.208314	0.0530726					0.256716			0.031746		0.00480769
				0.964602	0.4	0.255507		0.272727	0.411765	0.4	0.0267077			0.237569	0.113475	0.0153846			0.0649351	0.109155	0.202703			0.0447761		0.367273			0.0192308		0
				0.338028	1	0.543478		0.289655	0.672727	1	0.028719			0.22807	0.139785				0.197987	0.131089	0.375			0.189918		0.417476			0		0.028169
				1	0.231818	0.540601		0.764706	0.362903	0.231818	0.025			0.225	0	0.00295858			0.0588235	0.292517	0.34375			0.0363636		0.153949			0		0.0684932
				1	0.249364	0.531401		0.54902	0.199095	0.249364	0.028481			0.310345	0.0329341	0.00980392			0.0744986	0.265625	0.271739			0.291045		0.419847			0		0
				1	0.180645	0.382812		0.357143	0.19598	0.180645	0.019802			0.194175	0.167598	0.0340909			0.0684932	0.237443	0.130435			0.0609756		0.336683			0
				0.244898	0.328125	0.336043		1	0.515625	0.328125	0.0114119			0.12	0.0836653	0.186047			0.132231	0.421053	0.0927673			0.142857		0.248756			0.035533		0.00247525
				0.346154	0.176768	0.468085		0.522059	0.361111	0.176768				0.207675	0.0436782	0.00934579			0.0462963	0.290323	0.200511			0.112245		0.312883			0.0217391		0
				0.4	0.3	0.205387		0.41195	0.308057	0.3	0.575972			0.0322581	0.0924855	0.0252101			0.150943	0.16129	0.182609					0.275766			0.0247525		0.0207039
				0.468254		0.36703		0.366667	0.412987		0.283784			0.0833333	0.150301	0.0561798			0.0582329	0.045977	0.177233			0.097629		0.0628931			0.0416667		0
				0.439063	0.447005	0.628743		0.448529	0.866667	0.447005	0.377729			0.25		0.0301205			0.122807	0.0476191	0.134146			0.188279		0			0.0261097		0.0169491
				0.71875	0.341463	0.461957		0.174782	0.377083	0.341463	0.174107			0.159011	0.0206186	0.027027			0.172185	0.149306	0.255814			0.265625		0.198413			0.00444444		0.00813008
				0.652174	0.230769	0.804878		0.234043	0.590028	0.230769	0.316038			0.119403	0.0535714	0.030303			0.0386473		0.224638			0.130769		0.207317			0		0
				0.190476	0.262626	0.536585		0.590909	0.40146	0.262626	0.181102			0.109091	0.179856	0.0131579			0.0869565	0.141914	0.231343			0.181818		0.0441177			0.0769231		0.030303
				0.959596	0.261603	0.433962		0.59322	0.36	0.261603	0.421053			0.123596	0.0524781	0			0.0378788	0.1	0.215909			0.0511945		0.180851			0.0178571		0.00719424
				0.609375	0.5	0.318066		0.276316	0.293333	0.5	0.470588			0.155488	0.0638298	0.035461			0.0813559	0.246528	0.129032			0.176744		0.0942029			0.00544465		0
				0.37963	0.315789	0.56		0.243056	0.343461	0.315789	0.204225			0.326087	0.0357143	0.0268817			0.237569	0.6875	0.0649351			0.0753138		0.107914			0		0.018018
				0.506667		0.316456		0.352941	0.363636		0.528302			0.181818	0.19186	0.00308642			0.0291971	0.197115	0			0.28125					0.0144928		0.02
				0.588496	0.61343	0.144796		0.727273	0.424837	0.61343	0.476562			0.0655738	0.4375	0			0.0941176	0.145329	0.0594059			0.21875		0.433333			0		0
				0.372365	0.437107	0.7		0.298507	0.333333	0.437107	0.47006			0.0688976	0.0333333	0			0.126761	0.2	0.127273			0.22673		0.306306			0.00644122		0
				0.759259	0.26	0.274648		0.515152	0.378378	0.26	0.592593			0.0584795	0.217391	0.00689655			0.105651	0.119266	0.0427807			0.122549		0.025			0.00441176		0
				0.39488	0.336957	0.979167		0.277778	0.276316	0.336957	0.250814			0.0736196		0.0144928			0.0898204	0.37	0.013245			0.262626		0			0		0
				0.260192	0.0943396	0.567251		0.326923	0.288889	0.0943396	0.246154			0.0549451		0				0.194631	0.0555556			0.125		0			0
				0.609929	0.262857	0.37037		0.32	0.247727	0.262857	0.347368			0.185328		0.0203046			0.0842697	0.108108	0.317073			0.272727		0.0447761			0		0
				0.511111	0.259259	0.245161		0.507937	0.362832	0.259259	0.321078			0.0797872		0.013986			0.0494382	0.375	0.0683453			0.2		0			0.0183066		0.00402267
				0.428571	0.17734	0.240964		0.363636	0.34715	0.17734	0.391304			0.0703704		0.0740741			0.116822	0.234375				0.243902		0.0374332			0.00392157		0
				0.59542	0.186813	0.346369		0.9375	0.664804	0.186813	0.188679			0.125855		0.0238095			0.0537975	0.0350877	0.156398			0.195946		0			0.00616016		0.00733496
				0.583333	0.236364	0.822917		0.6	0.291013	0.236364	0.827586			0.136782		0.0323276			0.364486	0.162162	0.146552			0.301887		0.0127119			0.00238663		0
				0.68169	0.345455	0.254958		0.317343	0.331096	0.345455	0.403169			0		0.0310078			0.0761705	0.290323	0			0.26749		0			0.00434783		0
				0.709677		0.7		0.261905	0.754017		0.52			0.0643777		0.0263158			0.0610687		0.0815603			0.147493					0.017341		0.00530504
				0.270428	0.135338	0.477273		1	0.911765	0.135338	0.641667			0.122836		0.0611247			0.0990099	0.313559	0.13253			0.0740103		0.285714			0		0
				0.23511	0.254237	0.50173		0.477477	0.261796	0.254237	0.291262			0.0597826		0.0806452			0.130435	0.309677	0.0980066			0.0851064					0		0
				0.310345	0.47619	0.247143		0.275862	0.465116	0.47619	0.347826			0.103774		0.05			0.47619	0.142857	0.0696721			0.188811		0.0106754			0		0.00833333
				0.479167	0.368421	0.277446		0.171846	0.462963	0.368421	0.207207			0.0779221		0			0.0470958	0.351852	0.0784314			0.117886		0.0285714			0		0.00629921
					0.326087	0.504425			0.210526	0.326087	0.540293			0.108527		0			0.107011	0.469697	0.0819071			0.337423		0.0172414			0		0.00332226
				0.615385	0.307692	0.558108		0.865385	0.209302	0.307692	0.207483			0.0377359					0.5	0.0284553	0.05					0.114449			0		0.0116732
				0.685185	0.395973	0.261905		0.509653	0.20438	0.395973	0.601852			0.0869565		0.19697			0.106061	0.208226	0.0873786			0.261905		0.0559702			0.00603622		0.00331126
				0.361426	0.740741	0.430851		0.565217		0.740741	0.850746			0.20297		0.125			0.0888889	0.152778	0.0546448			0.038961		0.0692799			0		0.0253623
				0.429577	0.440299	0.196141			0.555556	0.440299	0.512821			0.205298		0.0422535			0.145833	0.31185	0.121859			0.0672783		0.258389			0		0
				0.606299	0.758065	0.37594		0.372768	0.462121	0.758065	0.473214			0.183607		0.106383			0.298246	0.239264	0.133803			0.157895		0			0		0
				0.522497	0.64	0.842105		0.871734	0.656909	0.64	0.331092					0.0677083			0.141026	0.090136	0.117834			0.390244		0.0446097			0.00546448		0
				0.642173	0.264706	0.365931		0.53227	0.604008	0.264706	0.380952			0.0934579		0			0.068421	0.234375	0.0181818			0.201754		0.0786241			0		0.00330579
				0.766234	0.305882	0.475439			0.85	0.305882	0.6			0.1		0.048913			0.0594059	0.185741	0			0.110638		0.153846			0.00327332		0
				0.76	0.364198	0.284553			0.774775	0.364198	0.545455			0.0714286		0.0181818			0.163636	0.0232558	0.0104167			0.0891648		0.166667			0.00755668		0.015625
					0.212264	0.430108			0.716981	0.212264	0.409091			0.26824		0.0383772			0.0878939	0.355372	0			0.1		0.233333			0		0
				1	0.230769	0.24269			0.487298	0.230769	0.277778			0.246032		0.0168196			0.352941		0.0294118			0.105721					0.00775194		0
				0.866667	0.362205	0.199115			0.824121	0.362205	0.376623			0.23384		0.148148			0.171429	0.303797	0.0882779			0.0652174					0		0.0072904
				0.421384	0.411765	0.373457			0.875	0.411765	0.384615			0.33213		0.0103093			0.269231	0.193878	0.125			0.273897					0		0
				0.385135	0.923077	0.546667			0.395604	0.923077	0.2125			0.245053		0.0489511			0.171429	0.252887	0.0352113			0.391304					0.0212766		0
				0.573232	0.451923	0.442446			0.320755	0.451923	0.190476			0.145522		0.0366197			0.0726257	0.383333	0.150198			0.121739					0.0225564		0
				0.492647	0.366035	0.567376			0.333333	0.366035	0.328767			0.162698		0.046729			0.145833	0.203846	0.0526316			0.0962567					0.0108696		0
				0.719626	0.3	0.325153			0.244755	0.3	0.466667			0.398058		0.0312012			0.0527638	0.199601	0.0853658			0.167431					0.0124069		0
				0.675749	0.333333	0.384615			0.787879	0.333333	0.5			0.542169		0.0178571			0.031746	0.169811	0.0703125			0.116959					0		0
				0.352564	0.384615	0.550813			0.368421	0.384615	0.208			0.125		0.0057971			0.106667	0.104418	0.04			0.241379					0		0
				0.894737	0.264151	0.919355				0.264151	0.368421			0.276596		0.0209974			0.0612245	0.132701	0.0793103			0.339623					0		0
				0.490028	0.357143	0.581818			0.306684	0.357143	0.254545			0.234375		0.0217391			0.0428571	0.3	0.128315			0.177778					0		0.00435414
				0.75969	0.168675	0.321429			0.276995	0.168675	0.928571			0.178862		0.0322581			0.04	0.12933	0.157303			0.311927							0.00089606
				0.5	0.488889	0.324752			0.358209	0.488889	0.323529			0.193662		0.0719425			0.0434783	0.0434783	0.117839			0.559524					0.325581		0
				0.869565	0.464286	0.363889			0.352941	0.464286	0.795918			0.0714286		0.0368853			0.103448	0.046875	0.0606061			0.272727					0.364238		0
				0.787037	0.419512	0.869565			0.208955	0.419512	0.108527			0.224138		0.0272572			0.109589		0.0543601			0.226415					0.571429		0
				0.731579	0.253521	0.140105			0.271132	0.253521	0.418605			0.08		0.0977597			0.107784		0.034965			0.191919					0.651282		0
				0.828571		0.380623			0.499187		0.487179			0.140625		0.0358744			0.114035		0.103556			0.2125					0.541985
				0.822917	0.376238	0.40678			0.709677	0.376238				0.153285		0.168986			0.116412		0.0982906			0.397727					0.811245		0
				0.266667	0.267943	0.583784			0.439286	0.267943	0.546667			0.261324		0.166667			0.0655738		0.0758123			0.0897436					0.674672		0.0234375
				0.621212	0.307479	0.604167			0.815287	0.307479	0.630137			0.0623742		0.0290698			0.0496894		0.110236			0.273913					0.875371		0.0619048
				0.83871	0.244361	0.228758			0.582645	0.244361	0.218115			0.0107527		0.0450581			0.106061		0.214286			0.303448					0.897727		0
				1	0.382022	0.285835			0.27439	0.382022	0.336			0.27027		0.0530452			0.140811		0.324324			0.206897					0.681275		0
				0.956989	0.38835	0.483871			0.369231	0.38835	0.255507					0.0428571			0.164577		0.039604			0.0469256					0.927536		0
				0.968254	0.460526	0.457143			0.239437	0.460526	0.543478			0.126316		0			0.0865801		0.1			0.142857					0.554348		0.00819672
				0.542373	0.479381	0.40625			0.245283	0.479381	0.540601			0.04		0.0434783					0.0693069			0.228916					0.345455		0.00152905
				0.50365	0.5	0.538462			0.291667	0.5	0.531401			0.146154		0.0741573			0.0819672		0.0795455			0.101382					0.496644
				0.583333	0.288939	0.228102			0.867925	0.288939	0.382812			0.0326087		0			0.111111		0.174757			0.0779037					0.559633		0.0188172
				0.652174	0.365079	0.345382			0.660194	0.365079	0.336043			0.132911		0.0313901			0.0679612		0.167401			0.30137					0.336538
				0.509091	0.273381	0.619048			0.298077	0.273381	0.468085			0.181102		0.0252874			0.108108		0.0916031			0.14652					0.514469
				1	0.348718	0.625			0.660714	0.348718	0.205387			0.193694		0.0630252			0.0322581		0.147059			0.0115108					0.512821
				0.682927	0.169697	0.658462			0.574359	0.169697	0.36703			0.020979		0.0194805			0		0.242424			0.119923					0.820896
				1	0.215827	0.538462			0.41791	0.215827	0.628743			0.09		0.0339623			0.108466		0.293556			0.015873					0.636364
				1	0.326733				0.59901	0.326733	0.461957			0.0121212		0.1			0.162162		0.169811			0.107438					0.703125
					0.5625	0.192308			0.875	0.5625	0.804878			0.0689655		0.0216763			0.0402477		0.107317			0.0740741
				1	0.673913	0.268041			0.447368	0.673913	0.536585					0.0366973			0.113147		0.0902256			0.175879					0.06
				0.891566	0.384615	0.362319			0.470085	0.384615	0.433962			0.0638298		0.0338542			0.148615		0.09375			0.173387					0.358491
				0.684211	0.416667	0.230303			0.469274	0.416667	0.318066			0		0.0500417			0.0606061		0.163636								0.108696
				0.954545	0.254386	0.450704			0.342857	0.254386	0.56			0.0833333		0.0336352			0.26		0.162121			0.152174					0.155642
				0.787234	0.296296	0.505882			0.513966	0.296296	0.316456			0.0547945		0.0714286			0.146341		0.170601			0.0277778					0.583333
				0.68	0.323684	0.143939			0.305019	0.323684	0.144796			0.20398		0.0791826			0.109375		0.133858			0.104478					0.394631
				0.382979	0.273128	0.610169			0.59	0.273128	0.7			0.161972		0.116438			0.109589		0.12749			0.163462					0.513158
				0.757576	0.288732	0.456522			0.342466	0.288732	0.274648			0.0733496		0			0.127273		0.124756			0.275862					0.449799
				0.796875	0.333333	0.45614			0.683761	0.333333	0.979167			0.714286		0.0378973			0.0776699		0.104987			0.229028					0.509804
				0.807692	0.179572	0.465565			0.511628	0.179572	0.567251			0.256732		0.0958904					0.145631			0.04					0.533333
				0.231183	0.386443	0.319328			0.24	0.386443	0.37037			0.368421		0.205128			0.0735043		0.247525			0.143948					0.792453
				0.24	0.383178	0.533865			0.246154	0.383178	0.245161			0.025641		0.0169491			0.197183		0.0607477			0.188889					0.48277
				0.883978	0.513761	0.208817				0.513761	0.240964			0.0864198		0.0163934			0.186441		0.107143			0.0995575					0.527778
				0.487637	0.27027	0.237624			0.292079	0.27027	0.346369			0.64557		0.00769231			0.0820996					0.107388					0.125
				0.117978	0.27	0.473684			0.684211	0.27	0.822917			0.070632		0.113537			0.0921502		0.306818			0.454545
				0.490411	0.457627	0.283951			0.25	0.457627	0.254958			0.75		0			0.0694215		0.295455			0.169118					0.15
				0.583625		0.276923			0.5		0.7					0.0869565			0.090703		0.301587			0.0686275					0.111111
					0.308642	0.140984			0.553846	0.308642	0.477273			0.0117302		0.0172414			0.101482		0.170968			0.198758					0.246914
				0.20068	0.430451	0.393836			0.592105	0.430451	0.50173			0		0.0550459			0.138996		0.415584								0.135632
				0.807692	0.220492	0.330544			0.250526	0.220492	0.247143			0		0.176471			0.0864198		0.0384615			0.0673913					0.513889
				1	0.332523	0.362694			0.333333	0.332523	0.277446			0.0238095					0.0560976		0.180723			0.0916031					0.241379
				0.423077	0.343066	0.215909			0.410256	0.343066	0.504425			0		0.0185185			0.090573		0.916667			0.0726992					0.174825
				0.560311	0.408946	0.469027			0.317949	0.408946	0.558108			0.0220994		0.0180505			0.0616333		0.322054			0					0.311594
				0.8625	0.34902	0.183673			0.230924	0.34902	0.261905			0.0851064		0.0474138			0.135593		0.25			0.092084
				1	0.581818	0.4			0.591281	0.581818	0.430851			0.051713		0.0246914			0.246377		0.116915			0.137214					0.121212
				0.261364	0.547009	0.108333			0.218354	0.547009	0.196141			0.0123839		0.0634921			0.0533049		0.0188679			0.140741					0
				0.518519	0.244444	0.211765			0.260417	0.244444	0.37594			0		0.145477			0.142578		0.0588235			0.119255					0.0434783
				0.295455	0.41958	0.0967742			0.359413	0.41958	0.842105			0.0578947		0.0214477			0.0421687		0.186667			0.0576369					0.0606061
				0.851852	0.387755	0.180851			0.609137	0.387755	0.365931			0.144737		0			0.116323		0.0135135			0.256831					0.193146
				0.403756	0.3125	0.315789			0.33526	0.3125	0.475439			0		0			0.071546		0.0454546			0.264706					0.0110497
				0.756098	0.226277	0.0731707			0.56	0.226277	0.284553			0.0503876		0.0465116			0.156794		0			0.249339					0.0855615
				0.857143	0.207031	0.272727			0.276923	0.207031	0.430108			0.0185185		0.191489			0.084507		0			0.0556369					0.15871
				0.257895	0.465021	0.307692			0.192661	0.465021	0.24269			0.0539216		0.00529101			0.034965		0			0.284211					0.0450161
				0.686047		0.186047					0.199115			0.0416667		0			0.05		0			0.117647					0.0263158
				0.312808	0.308642	0.129032			0.351852	0.177215	0.373457			0		0			0.178571		0.293103			0.114391					0.0956175
				0.551724	0.430451	0			0.44186	0.221622	0.546667			0.037037		0.00934579			0.0636132		0.125			0.244604					0.0847458
				0.745614	0.220492	0.352761			0.414634	0.190476	0.442446			0.0558723		0			0.105943		0.14781			0.18241					0.230769
				0.165094	0.332523	0.461538			0.216172	0.291139	0.567376			0.0140845		0			0.134615		0.222222			0.144608					0.272109
				0.969231	0.343066	0.125			0.405405	0.5875	0.325153			0.102167		0			0.0759494		0.0700809			0.0625					0.165854
				0.605769	0.408946	0.2			0.294118	0.239819	0.384615			0.115789		0			0.0779221		0.0983607			0.177083					0.1
				0.6625	0.34902	0.506667			0.272	0.315789	0.550813			0.104651		0.0115473			0.0277778		0.363636			0.168605					0.261905
					0.581818	0.109244			0.16092	0.311475	0.919355			0.117647		0.0172414			0.046875					0.147059					0.0979444
				0.774194	0.547009	0.246575			0.184109	0.195035	0.581818			0.142857		0			0.0614035		0.341463			0.0880952					0.191919
				0.656566	0.244444	0.144			0.283333	0.527273	0.321429			0.0239521		0.12			0.0444444		0.229167			0.217949					0.3125
				0.904762	0.41958	0.0808081			0.387324	0.336585	0.324752			0.153605					0.0510949		0.285714			0.214008					0.175573
				0.981735	0.387755	0.172932			0.177778	0.336538	0.363889			0.104348		0			0.119816		0.555556			0.147368					0.363636
				0.4125	0.3125	0.274336			0.390909	0.292683	0.869565			0.037037		0.0175439			0.0752137		0.295082			0.197927					0.444322
				1	0.226277	0.633333			0.580645	0.319444	0.140105			0.0606061		0			0.0862069		0.202429			0.55132					0.181818
				0.550898	0.207031	0.555556			0.591623	0.181818	0.380623			0.173913		0			0.107667		0.115713			0.268519					0.225806
				0.174419	0.465021	0.102273			0.941176	0.198758	0.40678			0.168889		0.0144928			0.0662651		0.23913			0.326087					0.265565
				0.666667		0.234234			0.211268	0.408922	0.583784			0.186335		0.377358			0.0967742					0.111437					0.242424
				0.453125	0.177215	0.128319			0.395349	0.316832	0.604167			0.0766355					0.0974729					0.0358515					0.156334
				0.72549	0.221622	0.172269			0.2	0.335766	0.228758			0.10396					0.0451613					0.02					0.15625
				0.481481	0.190476	0.117647			0.444444		0.285835			0.122396					0.120548					0.162921					0.343407
				0.5	0.291139	0.25			0.175439	0.22963	0.483871			0.0742942					0.265625					0.546218					0.272
				0.42623	0.5875	0.833333			0.15625	0.257353	0.457143			0.109375					0.0363636					0.360902					0.580153
				0.499212	0.239819	0.310811			0.28	0.170455	0.40625			0.0606061					0.0172414					0.0607029					0.505747
				0.833333	0.315789	0.6			0.2375	0.22807	0.538462			0.326123					0.1625					0.105991					0.349515
				0.833333	0.311475	0.235849			0.25	0.520833	0.228102			0.5					0.039604					0.226562					0.318182
				0.6	0.195035				0.229927	0.666667	0.345382			0.0204082					0.0229885					0.0654206					0.34126
				0.665385	0.527273	0.306667			0.293103	0.256637	0.619048			0.0461539					0.0469799					0					0.338983
				0.455882	0.336585	0.264875			0.303136	0.219178	0.625			0.761194					0.0232558					0.0419708					0.265152
				0.293478	0.336538	0.16386			0.547619	0.376448	0.658462			0.0864198					0.0655022					0.114943					0.284848
				0.459459	0.292683	0.548872			0.231183	0.421053	0.538462			0.290323					0.0249221					0.0923077					0.4375
				0.578947	0.319444				0.244318	0.192308				0.123188					0.03125					0.0954774					0.738095
				0.622222	0.181818				0.131274	0.438596	0.192308			0.487179					0.0397878					0.153846					0.148594
				1	0.198758				0.0823529	0.516129	0.268041			0.100551					0.0264966					0.0534351					0.594005
				0.641566	0.408922					0.196147	0.362319			0.142857					0.026178					0.0323661					0.57971
				0.234637	0.316832				0.605263	0.157895	0.230303			0.157895					0.0152284					0.00796813					0.155844
				0.62931	0.335766				0.661417	0.312727	0.450704			0.0945946					0.0889488					0.121951					0.0945946
				0.631808					0.27451	0.283784	0.505882			0.118834					0.0125589					0.181818					0.0684932
				0.875	0.22963				0.329545	0.320652	0.143939			0.565217					0.0281125					0.173554					0.224719
				0.541667	0.257353				0.260234	0.300971	0.610169			0.114286					0.0241936					0.164557					0.106796
				0.5	0.170455				0.203704	0.195035	0.456522			0.126984					0.0616438					0.212435					0.0918919
				0.693548	0.22807				0.27809	0.407595	0.45614			0.239187					0.0269663					0.0895522					0.157895
				0.222222	0.520833				0.444444	0.192513	0.465565			0.283247					0.0183486					0.191781					0.25
				0.820513	0.666667				0.2	0.197531	0.319328								0.027907					0.00835655					0.389555
				1	0.256637				0.337662	0.0786885	0.533865			0.529412					0.0123457					0.041868					0.346667
				1	0.219178				0.5	0.153488	0.208817			0.181712					0.0485714					0.0983607					0.215385
				0.833333	0.376448				0.441096	0.308219	0.237624			0.211538					0.136364					0.0680272					0.189189
				0.755102	0.421053				0.308333	0.228758	0.473684			0.134529					0.0208333					0.010084
				0.478873	0.192308				0.322751		0.283951								0					0.027451					0.892308
				0.5	0.438596				0.541237	0.361446	0.276923			0.0471698					0.061828					0.0641026					0.320036
				0.454545	0.516129				0.41617	0.173554	0.140984			0.734375					0.0361446					0.107843					0.337912
				0.653846	0.196147				0.776119	0.580645	0.393836			0.0777778					0.10107					0.279503					0.201493
				0.839695	0.157895				0.361991	0.467742	0.330544			0.0465116					0.122841					0.192918
				0.916667	0.312727				0.283688	0.72	0.362694			0.246528					0.045614					0.134615					0.414286
				0.666667	0.283784				0.447471	0.196507	0.215909			0.227554					0.0229885					0.0719425					0.0900474
				0.521739	0.320652				0.586207	0.525	0.469027			0.151316					0.109302					0.0189036					0.335593
				0.28125	0.300971				0.878788	0.184669	0.183673			0.151515					0.0384615					0.264706					0.425743
				1	0.195035				0.266667	0.230769	0.4			0.103704					0.0861244					0.261905					0.403361
				0.739606	0.407595				0.326733	0.276316	0.108333			0.201077					0.118519					0.0677966					0.43038
				0.56962	0.192513				0.708955	0.176471	0.211765			0.197452					0.103175					0.0433526					0.290598
				0.193182	0.197531				0.342163	0.364162	0.0967742			0.133766					0.208333					0.0266344					0.482818
				0.757576	0.0786885				0.265152	0.2375	0.180851			0.0774648					0.0416667					0.0476191					0.150655
				0.515152	0.153488				0.531073	0.140432	0.315789			0.231102					0.0333333					0.0252101					0.321429
				0.47619	0.308219				0.64604	0.392996	0.0731707			0.185784					0.0758929					0.0952381					0.227074
				0.533333	0.228758				0.469231	0.392687	0.272727			0.0297619					0.0493827					0.0909091					0.154485
				0.311688					0.279503	0.507837	0.307692			0.0967742					0.0581395					0.0536585					0.320371
				0.21875	0.361446				0.493797	0.577922	0.186047			0.28					0.025					0.395604					0.635593
				0.20354	0.173554				0.282258	0.442623	0.129032			0.121864					0.106383					0.290036					0.28022
				0.325581	0.580645				0.243243	0.391489	0			0.136986					0.0495868					0.158371					0.309091
				0.6	0.467742				0.629032	0.219158	0.352761			0.157895					0.09375					0.207921					0.363636
				0.722222	0.72				0.501364	0.348457	0.461538			0.132979					0.026738					0.260274					0.324638
				0.612903	0.196507				0.6	0.334038	0.125			0.162198					0					0.0515464					0.486111
				0.727273	0.525				0.434783		0.2			0.181395					0.0555556					0.0685714					0.164706
				0.679739	0.184669				0.27193		0.506667			0.0926641					0.0701754					0.095675					0.226027
				0.294521	0.230769				0.692308		0.109244			0.244444					0.0658135					0.0524934					0.310345
				0.624633	0.276316				0.518519		0.246575			0.0515604					0.0454546					0.0611511					0.131429
				0.52	0.176471				0.482143		0.144			0.0186335					0.0496894					0.0478395					0.254237
				0.581081	0.364162				0.387387		0.0808081			0.0827068					0.0349206					0.188088					0.1344
				0.526882	0.2375				0.79089		0.172932			0.0730337					0.146789					0.166996					0.0748663
				0.40625	0.140432				0.491589		0.274336			0.0531915					0.0691824					0.0930233					0.480263
				0.52381	0.392996				0.4375		0.633333			0.0853658					0.08					0.304762					0.135514
				0.618182	0.392687				0.5		0.555556			0.0575275					0.108108					0.201117					0.186916
				0.345946	0.507837				0.413333		0.102273			0.0308989					0.085396					0.0959302					0.275748
				0.64	0.577922				0.362637		0.234234			0.162791					0.0433071					0.0846561					0.107728
				0.833333	0.442623				0.785714		0.128319			0.0514604					0.0883978					0.221622					0.26
				0.130719	0.391489				0.711111		0.172269			0.111111					0.0488722					0.118863					0.0985325
				0.0725191	0.219158				0.730159		0.117647			0.0869565					0.0454546					0.215962					0.170363
				1	0.348457				0.294118		0.25			0.118421					0.0452756					0.249057					0
					0.334038						0.833333			0.162116					0.100529					0.362319					0.234767
				0.65625					0.173077		0.310811			0.0677618					0.205128					0.111667					0.04
				0.623586					0.717949		0.6			0.0909091					0.052381					0.024531					0.167203
				0.206522					0.368852		0.235849			0.140127					0.0761905					0.0550459					0.221622
				0.775401					0.814898					0.150602					0.0776256					0.101266					0.114943
									0.696262		0.306667			0.0440529					0.116517					0.141711					0.0428571
				0.108434					0.333333		0.264875			0.0789474					0.0413793					0.0670103					0.215278
				0.671171					0.443396		0.16386			0.167665					0.0568182					0.0762195					0.172043
				0.534884					0.260388		0.548872			0.0909091					0.163728					0.310345					0.0932432
				0.181818										0.0538922					0.11646					0.215947					0.123162
				0.677966					0.641026					0.0266299					0.152381					0.235443					0.235294
				0.783985					0.516667					0.160494					0.0896739					0.354978					0.12585
				0.718563					0.34375					0.0166113					0.0656934					0.0476191					0.181818
				0.139535					0.740157					0.0747029					0.0377359					0.245299					0.290076
				0.592593					0.880503					0.0449438					0.104377					0.423841					0.147208
				0.816					0.365217					0.0759076					0.189394					0.0494792					0.397849
				0.758389					0.793103					0.128					0.0954545					0.0363458					0.178707
				0.527473					0.418182					0.109195					0.0962838					0.0441177					0.202597
				0.63752					0.41629					0.0891304					0.00518135					0.174603					0.433155
				0.921909					0.538462					0.290749					0.0588235					0.0797546					0.242215
				0.804721					1					0.0531915					0.0704225					0.187251					0.339552
				0.690476					0.377778					0.0434783					0.35					0.305439					0.15311
				0.565421					0.407855					0.045977					0.0958333					0.0604396					0.353276
				0.266667					0.457447					0.241279					0.0555556					0.105263					0.229773
				1					0.245283					0.0747664					0.136752					0.174419					0.528302
				0.636364					0.222772					0.196203					0.0669856					0.0425532					0.132184
				0.488998					0.448584					0.173228					0.0498652					0.221854					0.234783
				0.801187					0.454545					0.0444444					0.0421456					0.0350877					0.134978
				0.526104					0.222222					0.191398					0.028169					0.0282258					0.157834
				0.921182					0.637546					0.165714					0.104167					0.0078125					0.292776
				0.310811					0.876623					0.062069					0.0851064					0.180952					0.792308
				0.948					0.751244					0.0681818					0.132668					0.0740741					0.181818
				0.946429					0.600634					0					0.0609375					0.12					0.303738
				0.612121					0.65641					0.03125					0.097561					0.240122					0.403101
				0.714119					0.565957					0.0537634					0.333333					0.100592					0.124138
				0.746888					0.664062					0					0.126316					0.15625					0.119138
				0.254237					0.540816					0.0896552					0.083871					0.205128					0.342971
				0.597222					0.210526					0.0426829					0.0613208					0.126984					0.157895
				0.673469					0.601307					0.0982143										0.258065					0.441683
				0.748201					0.486486					0.0432432										0.176471					0.093985
				0.375					0.292683					0.0171233										0.227941					0.159011
				0.562025					0.7					0.00909091										0.217391					0.140625
				0.557576					0.868687					0.0126728										0.265152					0.166667
				0.662602					0.373984					0.142857										0.0806452					0.341772
				0.611765					0.722581					0.00662252										0.0574713					0.166667
				0.576923					0.622093					0.0289855										0.153846					0.0827338
				0.561905					0.521368					0.00469484															0.242236
				0.647059					0.756374					0.0207792															0.141046
				1					0.339806					0.0543933															0.25
				0.6					0.801818					0.1															0.333333
				0.47619					0.688889					0.0406504															0.11435
				0.658929					0.871795					0.0363636															0.1
				0.274194					0.426829					0.215743															0.25
				0.695402					0.625954					0.0745763															0.175862
				0.422857					0.692308					0.0683417															0.0952381
				0.774143					0.745763					0.13377															0.115152
				0.776596					0.57732					0.0258621															0.206612
				0.45122					0.607843					0.0733788															0.0642857
				0.741176					0.548387					0.126829															0.125
				0.454082					0.541667					0.0888889															0.102479
				0.767263					0.415094					0.218437															0.111911
				0.0571429					0.390244					0.148148															0.192308
				0.5					0.758929					0.0548173															0.0503876
				0.222642					0.330935					0.298507															0.172093
				0.767075					0.14433					0.0707071															0.193478
				0.821429					0.413462					0.0645161															0.238693
				0.849462					0.793814					0.0273973															0.346154
				0.610656					0.742857					0.0532544															0.274611
				0.8					0.71875					0.0714286															0.301775
				0.65625					0.67696					0.136752															0.2
				0.902439					0.546512					0.11828															0.569444
				0.891697					0.730519					0.0661157															0.187643
				0.860707					0.461847					0.00673401															0.478261
				0.432258					0.379518					0.288136															0.217949
				0.63961					0.666667					0.2															0.112676
				0.762162					0.469595					0.1															0.448
				0.591549					0.809524					0.0321101															0.350877
				0.768722					0.734848					0.0117647															0.692308
				0.617512					0.428571					0.105769															0.321285
				0.547945					1					0.0714286															0.177358
				0.826172					0.603774					0.145763															0.228571
				0.835526					0.469055					0.131783															0.497238
				0.912892					0.333333					0.171429															0.155556
				0.621359					0.757282					0.0813954															0.36
				0.382979					0.620155					0.145455															0.165919
				0.695652					0.480645					0.166667															0.201474
				0.463542					0.760331					0.0965732															0.220408
				0.747059					0.352941					0.0420168															0.364706
				0.717105					0.515464					0.13881															0.26087
				0.881481					0.425532					0.166667															0.257009
				0.870588					0.483146					0.0658436															0.387097
				0.518072					0.710762					0.0110193															0.540541
				0.555556					0.196629					0.121693															0.421569
				0.258824					0.564444					0.0291777															0.580645
				0.173913					0.905473					0.0490066															0.562044
				0.724138					0.259843					0.0802048															0.507042
				0.899083					0.476852					0.476852															0.695455
				0.603053					0.339286					0.339286															0.684211
				0.583799					0.636752					0.636752															0.78481
				0.70021					0.603774					0.603774															0.328147
				0.53125					0.457143					0.457143															0.152632
				0.732057					0.907489					0.907489
				0.705314					0.244604					0.244604
				0.545763					0.452174					0.452174
				0.514706					1					1
				0.545455					0.511811					0.511811
				0.492386					0.660714					0.660714
				0.547619					0.687386					0.687386
				0.643312					0.630203					0.630203
				0.768293					0.445513					0.445513
				0.701754					0.563107					0.563107
				0.383562					0.710456					0.710456
				0.632653					0.54321					0.54321
				1					0.450628					0.450628
				0.968					0.345238					0.345238
				0.982587					0.670846					0.670846
				0.861646					0.777778					0.777778
				0.552204					0.769517					0.769517
				0.486443					0.664706					0.664706
				0.985612					0.611111					0.611111
				0.825792					0.493042					0.493042
				0.750663					0.602724					0.602724
				0.546584					0.626667					0.626667
				0.352941					0.439252					0.439252
				0.663379					0.295455					0.295455
				0.775862					0.557078					0.557078
				0.55102					0.515957					0.515957
				0.872671					0.914209					0.914209
				0.761062					1					1
				0.5					0.607407					0.607407
				0.807018					0.615385					0.615385
				0.729075					0.847682					0.847682
				1					1					1
				0.542169					0.473333					0.473333
				0.517949					0.881503					0.881503
				0.252033					0.864286					0.864286
				0.536585					0.80597					0.80597
				0.840909					0.934211					0.934211
				0.649231					0.833333					0.833333
				0.742739					0.449231					0.449231
				0.344828					0.504854					0.504854
				0.475983					0.671795					0.671795
				0.569177					0.844037					0.844037
				0.698397					0.705556					0.705556
				0.7751					0.988764					0.988764
				0.761099					0.282258					0.282258
				0.798122					0.134328					0.134328
				0.615764					0.519126					0.519126
				0.4					0.437126					0.437126
				0.652174					0.65812					0.65812
				0.52					0.633333					0.633333
				0.895833					0.444444					0.444444
				0.847656					0.761905					0.761905
				0.767123					0.322222					0.322222
				0.672131					0.626984					0.626984
				0.880702					0.517711					0.517711
				1					0.468599					0.468599
				0.917526					0.383529					0.383529
				0.957746					0.587744					0.587744
				0.622642					0.571429					0.571429
				0.387097					0.387097					0.387097
				0.583333					0.583333					0.583333
				0.756501					0.756501					0.756501
				0.434783					0.434783					0.434783
				1					1					1
				0.368421					0.368421					0.368421
				0.491228					0.491228					0.491228
				0.313043					0.313043					0.313043
				0.666667					0.666667					0.666667
				0.460474					0.460474					0.460474
				0.502415					0.502415					0.502415
				0.416667					0.416667					0.416667
				0.469388					0.469388					0.469388
				0.412371					0.412371					0.412371
				0.652439					0.652439					0.652439
				0.642173					0.642173					0.642173

## Sheet: ratio immune cells tumor cells
Immune cells in tumors		data from each mouse are separated by space
			CD20+/tot tumor cells			CD4+/tot tumor cells			CD8+/tot tumor cells			Foxp3+/tot tumor cells			F480+/tot tumor cells			Ly6G+/tot tumor cells
			WT	Tet2 KO		WT	Tet2 KO		WT	Tet2 KO		WT	Tet2 KO		WT	Tet2 KO		WT	Tet2 KO
			0.0785499	0.0246266		0.0457313	0.075455		0.00304238	0.0023049		0.0173285	0.00088652		0.0467858	0.276842		0.00675676	0.00849146
			0.0142247	0.00830245		0.0456542	0.0487284		0.00064267	0.0042896		0.0333333	0.0125514		0.0893542	0.32531		0.00370828	0.0318533
			0.0407523	0.0125933		0.1	0.0384615		0.00361197	0.00221729		0.0150943	0.0161274		0.100548	0.196797		0.00382263	0.00167926
			0.00651466	0.00592277		0.0723077	0.0373042		0.0137741	0.00291146		0	0.0122679		0.15205	0.361991		0.0106383	0.00477431
			0.00536324	0.0173697		0.0694946	0.00729927		0.0252525	0.00125786		0.0121294	0.00893073		0.167749	0.120121		0.0153061	0.00074516
			0.00442198	0.0125543		0.0411076	0.0155807		0.00589623	0.00302343		0.0517241	0.00946513		0.18872	0.17669		0.015311	0.00937879
			0.0165153	0.0144033		0.260546	0.00440344		0.137386			0.0189076	0.00143541		0.126382	0.396605		0.00694444	0.00844345
			0.00106952	0.0510204		0.0220729	0.0132495		0.00833333	0.00421623		0.0198146	0.000228		0.166474	0.206985		0.00232666	0.00034656
			0.00701837	0.0107621		0.0257041	0.0148584		0	0.00612927		0.00735294	0.00261952		0.0391955	0.257826		0.0141977	0.00203105
			0.0265487	0.966527		0.0320078	0.00131593		0.00627854	0.00586797		0.00952381	0.0214942		0.163676	0.212444		0
			0.024486	0.85259		0.0176263	0.0128152		0.00680272	0.0132389		0.0608108	0.00482583		0.115385	0.28532		0.0010304	0.00246091
			0.0854701	0.0131313		0.0665189	0.0367965		0.00415973	0.00214439		0.0146138	0.00243506		0.155345	0.213979		0.00529101	0.00517438
			0.0439932	0.0330398		0.00985927	0.0239325		0.00831898	0.00475867		0.0087259	0.00150171		0.114067	0.221468		0.00183486	0.00055066
			0.0373895	0.0228013		0.0445652	0.0231861		0.00605552	0.00259516		0.0130719	0.00215983		0.0855967	0.292256		0.0031679	0.00962199
			0.0252955	0.00651163		0.0461352	0.0850801		0.00620925	0.00359712		0.00780488	0		0.187833			0.0116667	0.00565885
			0.0312706	0.0465465		0.0536049	0.0634291		0	0.00701255		0.0100539	0.0078108		0.238954	0.219882		0.00467264	0.00662126
			0.0217573	0.154723		0.0353508	0.023166		0.0264317	0.00434546		0.00306279	0.0185802			0.207295		0.013538	0.014784
			0.0170063	0.116744			0.01983		0.00760778	0.00222222		0.00537841	0.00364155		0.0347826	0.280247		0.0173088	0.00253053
				0.0388027		0.0202477			0.0165119	0.0139442		0.00325098	0.00025813		0.133185	0.24967		0.0131825	0.00109314
			0.0423729	0.0448715		0.0965868	0.0720121		0.00687518	0.00256266		0.00223202	0.0414684		0.0399728	0.20563		0.00740741	0.00287281
			0.0287154	0.0227273		0.0233692	0.0473118		0.00548058	0.00699301		0.0047619	0.00650383		0.0346141	0.110028		0.00611621	0.0012816
			0.0210177	0.0249855		0.0291347	0.0079882		0.00191205	0.00636245		0.0057508			0.028754	0.15337		0.00801365	0.00396076
			0.0313745	0.0244328		0.0626588	0.028169		0.0064175	0.0195418		0.00290698	0.0015949		0.0444712	0.131399		0.00378127	0.00050646
			0.0614859	0.0339506		0.033543	0.00985915		0.00273134	0.00768225		0.00296883	0.00539291		0.022293	0.230254		0.00776099	0.00947059
			0.0261525	0.027027		0.00907912	0.00426036		0.0160296	0.00460691		0.141176	0.00391327		0.0560432	0.354947		0.00857265
			0.0242782	0.0107008		0.0436113	0.0524637		0.00851254			0.00628452	0.008359		0.0421084	0.309142		0.00695061	0.00504916
			0.11733	0.209677		0.0305556	0.00556699		0.0254958	0.00168919		0.0056449	0.00195274		0.0406266	0.176674			0.00052002
			0.0836237			0.0468227	0.020872		0.0177305	0.00634483		0.0107494	0.00373948		0.139535	0.201134		0.00113766	0.00095147
			0.0118909	0.0221657		0.0475458	0.00468201		0.00911162	0.00320233			0.0102316		0.0256281	0.173165		0.00953289	0.00190142
			0.0502793	0.0205761		0.00682427	0.00987985		0.00682077	0.00618775		0.00598802	0.00431472		0.0329847	0.189844		0.00155666	0.00284467
			0.0107198	0.0383275		0.0315126	0.0166667			0.00679932		0.00760879	0.00195618		0			0.00595948	0.0232424
			0.0114144	0.0298507		0.0116768	0.0215208		0.00406054	0.0113045		0.00437105	0.00667644		0	0.203043		0	0.027115
			0.015625	0.18018		0.025			0.00338855	0.00195408		0.00382995	0.0133753		0	0.247195		0.00347464	0.00399246
			0.0469388	0.027039		0.0765101	0.136801		0.0007196	0.00260586		0.00758534	0.00289296		0	0.199052		0.0066291	0.00158165
			0.0527978	0.0648148		0.0178394	0.0165441		0.0142566	0.00763494		0.0077284	0.0038701		0	0.333969		0.00206469	0.00333034
			0.0875421	0.0842333		0.0803308	0.0186514		0.00165451	0.00409819		0.00436364	0.00638978		0	0.108939		0.00481928	0
			0.00340794	0.014218		0.0270944	0.0587197		0.00537428	0.00026089		0.00648929	0.00423442		0	0.157317		0.0037037	0.00024219
			0.0137255	0		0.030221	0.0395286		0.0109383	0		0.00309119	0.00213354		0	0.290551		0.00578704	0.0039688
			0.0270541	0.0547046		0.0346592	0.0429182		0.00797806	0.00241611		0.0116279	0.010979		0.00194553			0.00339919	0.00158328
			0.0350263	0.166667		0.0314001	0.0373832		0.00136215	0.00458453		0.0571429	0.00318471		0	0.201534		0.0060241	0.00251889
			0.0290474	0.0194489		0.0194661	0.0325807		0.00310849	0		0.0074813			0.116898	0.284098		0.0108108	0.00255754
			0.0403458	0.0362319		0.056338	0.00819097		0	0.0009009		0.0117103	0.0049736		0	0.251811		0.0417066	0.00096432
			0.0116817	0.0484849		0.0360065	0.0230439		0.00192431	0.00309143		0.00788955			0.129543	0.274296		0.0204664	0.00151926
			0.0115402	0.0713376		0.0324506	0.105588		0.0056338	0.00464282		0.0114375	0.00613497		0.0238095	0.325515		0.00318216	0.00299145
			0.0761589	0.0293666		0.0342466	0.0318233		0.00084459				0.00142806		0.0730897	0.252011		0.00550964	0.00510517
			0.0717822	0.0282353		0.0908849	0.0139616		0.00230947	0		0.00185874	0.0574514		0.0751766	0.285149		0.00282347
			0.0241946	0.0187385		0.0506993	0.0159085		0.0972222	0		0.00085106	0.00722362		0.022082	0.20144		0.00172354	0.12396
			0.0245758	0.412698			0.0623124		0.00416089	0.00038176		0.0621762	0.00952799		0.138213	0.141081		0.00921187	0.00674929
			0.0177774	0.0288001		0.00636864	0.00690449		0.00328947	0.00059488		0.00179937	0.00448934		0.163095	0.306899		0.003606	0.00294172
			0.0127486	0.0782025		0.0117188	0.0330706		0.0078125	0.00100818		0.00316206	0.00296105		0.219528	0.224721		0.0180335	0.00359815
			0.0244832	0.0618389		0.0117322	0.0176406		0.0105263	0.00292994		0.00525813	0.0111376		0.101287	0.338895		0.00452489	0.0048216
			0.0677656	0.0749051		0.0590441	0.0695781		0.0074313	0.00227811		0	0.010057		0.0507042	0.468401		0.00442177	0.0698355
				0.0861505		0.0457143	0.055794		0.0102302	0.00682415		0.00271003	0.0168607		0.0335334			0.00957592	0.00781439
			0.00946372	0.0755556		0.0239304			0.00738916	0.00401885		0.0476191	0.0357056		0.0801761	0.167677		0.00299018	0.00887199
			0.00444115	0.0379882		0.0225681	0.0481562		0.00197796	0.00120773		0.0182292	0.0107972		0.0301597	0.393946		0.0151515	0.0202458
			0.00677507	0.0163708		0.0235602	0.0192733		0.00159744	0		0.0113544	0.0411765		0.0541741	0.330336		0.0159139	0.00286533
			0.0170132	0.0377907		0.0241657	0.0220258		0.00521574	0.00287356		0.00069881	0.00495295		0.158761	0.2383		0.00492034	0.0210665
			0.0200669	0.545455		0.0292366	0.0192708		0.00425039	0.00092564		0.00619915	0.00983284		0.112514	0.312061		0.00177305	0.00294076
			0.0104551	0.0237453		0.0212663	0.023918		0.00960833			0.00665421				0.332625		0.00689655	0.0188017
			0.00783673	0.020989		0.0345224	0.00752823		0.00499616	0.00238441		0.00142552	0.00263698		0.225523	0.335995		0.00815851	0.0223296
			0.002414	0.0206443		0.072807	0.03375		0.00383632	0.00173341		0.00438424	0.00071327		0.14586	0.298111		0.00446927	0.00276361
			0.0174564	0.00880007		0.0283019	0.0333582		0.00610465	0.00176016		0	0.00189753		0.117563	0.215465			0.00487078
			0.0112474	0.0243578		0.0256211	0.0164928		0.00278669	0.0036251		0.00350216	0.0178282		0.401961	0.358327		0.00278465
			0.0120192	0.0332874		0.016835	0.0091379		0.00763761	0.00111142		0.00323523	0.00435425		0.113032	0.327376		0.00403354	0.00536997
			0.0119284	0.079906		0.0291153	0.0212014		0.00271003	0.00335537		0.0135501	0.0231533		0.0680544	0.279835		0.00902335	0.00698273
			0.0119726	0.0320896		0.0248566	0		0.00175901	0.00392157		0.00857782	0.00944056		0.0530903	0.242745		0.0126498	0.00948104
			0.0214746	0.0272232		0.0506217	0.0161775		0	0.00612978		0.00209314	0.00105615		0.0430769	0.366322		0.0134249	0.00918367
			0.0449954	0.0173812		0.0742932	0.0629183		0.00644815	0.00572811		0.00138504	0.0031618		0.121053	0.316052		0.00584795	0.0211864
			0.00591953	0.0275512		0.11369	0.0143206		0.0447154	0.00275657		0.00892857	0.0192744		0.200321			0.00133262	0.00100301
			0.0113093	0.04		0.0507197	0.0291262		0	0.00721562		0.002849	0.0105857		0.2395	0.12555		0.0180458	0.00283657
			0.0020239	0.0289017		0.0784175	0.0137226		0.00696203	0.00489864		0.00218914	0.00275214		0.26128	0.258804		0.010639	0.00837738
			0.0127285	0.0140187		0.070265			0.00285714	0.00479752		0	0.00881489		0.263675	0.178495		0.00340347	0.00687112
			0.0137866	0.0125		0.0274184	0.0316846		0.013834	0.00097784		0.003663	0.00380849		0.427851	0.215392		0.00890208	0.0122488
			0.0217077	0.0304569		0.0329071	0.0271222		0.00799754	0.00183135			0		0.221288	0.125		0.00513324	0.00327869
			0.0384111	0.270781		0.0363054	0.0149254			0.0023663		0.00857313	0.0010395		0.225641	0.21061		0.00230415	0.00653595
			0.013264	0.0462555		0.0143186	0.026871		0.025671	0.00520833		0.0102664	0.00072735		0.193749	0.208703		0.0106631	0.00981267
			0.00819911	0.966667		0.692068	0.0242014		0.00415973	0.00210084		0.0100535			0.22287	0.149749		0.00803634	0.00204271
			0.00347713	0.668293			0.00989158		0.00244101	0.00553881		0.00302115	0.25		0.223923	0.210788		0.00309119	0.00337467
				0.0156429		0.0125236			0.00411523	0.00956938		0.0006369	0.00238095		0.270405	0.167596		0.0164165	0.0195954
			0.680891	0.0192308		0.0255754	0.0133038		0.00307062			0.0050396	0.00107817		0.163242	0.139511		0.00997151	0.00158353
			0.00534365	0.0109666		0.026738	0.0113341		0.0203046	0.00237192		0.021709	0.00946576		0.364662	0.114795		0.00488599	0.00318027
			0.00752856			0.0179889	0.0211039		0.00951294	0.00159236		0.00714286	0.00656599		0.227023	0.137023		0.0206078	0.00063231
			0.022351	0.0500634		0.0634653	0.0202482		0.00078181	0.00100452		0.00829876	0.00164783		0.223568	0.0864505		0.00271924	0.00218997
			0.0234987	0.00816681		0.00844037	0.0194986		0.00386399	0.00260417		0.00187091	0.00215983		0.107509	0.307692		0.00567108	0.00099226
			0.0236833	0.0169874		0.0160996	0.0560748		0.00843215	0.00214669		0.00540541	0.00775194		0.625899	0.193668		0.00699078	0.0423163
			0.0154764	0.0575916		0.0114099	0.0214686		0.0028715	0.00128535		0.102273	0.00325145		0.156224	0.206081		0.00770416
			0.0345622	0.00846433		0.0586228	0.0389049		0.00351494	0		0.0035016	0.0469256		0.0786416	0.152091		0.00612229	0.0041049
			0.078341	0.00619875		0.0359235	0.0155367		0.00665362	0.00273556		0.00252048	0.00256881		0.0641026	0.138776		0.00991189	0.00701754
			0.0197152	0.00564175		0.0144789	0.0196335		0.00494397	0.00439883		0.0113379	0.0025974		0.0391969	0.201285		0.00252207	0
			0.0490114	0.0109976		0.0671853	0.0384516		0.00327967	0.00968367		0.00309119	0.00591424		0.105167			0.0108794	0.000273
			0.033522	0.00867679		0.0773168	0.0219237		0.00402145	0.00197531		0.00381437	0.0021322		0.0625	0.165063		0.00722892	0.0282847
			0.0100756	0.0142303		0.120674	0.0287107		0.0114679	0.0176991		0.0102258	0		0.0762406	0.078192		0.00288184	0.00126582
			0.0283326	0.0162357		0.0687311	0.0712106		0.00833333	0.0014313		0.00682261	0.00324963		0.0980008	0.122961		0.00787402	0.00480538
			0.00849695	0.00756163		0.0331197	0.0328228		0.00614754	0.00324109		0.00402299	0.0150319		0.104925	0.251799		0.00824499	0.0282573
			0.0075	0.0636503		0.0328947	0.0187944		0.0033867	0.00970874		0.00755768	0.00431655		0.0555556	0.147565		0.0127157	0.0196078
			0.177504	0.0158228		0.0282843	0.0432432		0.00554401	0.0078125		0.00811808	0.0150172		0.0928144	0.140672		0.00412306	0.00722394
			0.0603015	0.0116187			0.0135135		0.00577705	0		0.00414706	0.00478469		0.0644258	0.152438			0
			0.0413793	0.0144404		0.0242468	0.0597015		0.00824742	0.00109213		0.0207254	0.00201207		0.0362776	0.322495		0.00148588	0.01
			0.0520741	0.0103168		0.042957	0.100917		0.00408998	0.00151286		0.00795756	0		0.0397219	0.236673			0.0127932
			0.00546315	0.00232558		0.0657492	0.0413534		0.00229885	0.00181984		0.00743541	0.0136286		0.138058	0.187149		0.0387752	0.00304878
			0.0133487	0.00876877		0.126866	0.0656093		0.0198728	0.00678689		0.00737327	0.013369		0.126675	0.384561		0.00211416	0.00364299
			0.0112473	0.00396825		0.0332502			0.0108605	0.00159315		0.0152478	0.00418848			0.13209		0.123752	0.0350773
			0.0025663	0.00520833		0.0275437	0.0258551		0.00231865	0.00362319		0.00879604	0.00491046		0.012	0.0802304		0.0130624	0.0163043
			0.0250606	0.0136537		0.0150687	0.00434342		0.0125533	0		0.00983946	0.00739542			0.195104		0.0119048	0.0273973
			0.0188406			0.0322729	0.125581		0.0059657	0.0555556		0.00238001	0.0147059		0.31441	0.0834065		0.00657109	0.0031746
			0.00109981	0.00988871		0.0368272	0.0102975		0.003828	0		0.0186441	0.0144928		0.0379888	0.0653409		0.0065993	0.0111988
			0	0.0120387		0.00911738	0.0163476		0.00712158	0.0364963		0.0603622	0		0.0891872	0.310875		0.00252525	0.00043478
				0.007434		0.0373329	0.0523727		0.00580271	0.0666667		0.0352941	0.0491803		0.0338983	0.245209		0.0295858	0.00821558
			0.00449917	0.0302136		0.015083	0.00668151		0.0145454	0			0		0.0737066	0.244467		0.00963763	0.022234
			0.0124055	0.0391846		0.0275961	0.0441029		0.0065596	0.0028085		0.0220264	0.031746		0.11775	0.114039		0.00190749	0.00364078
			0.0156701	0.0408257			0.0279599		0.00654912	0.0045045			0.00196375		0.11495	0.153717		0	0.00318979
			0.0186852	0.0130099		0.046875	0.0464634		0.0175864	0.00711744		0	0.00528341		0.0878661	0.140595		0.011151	0.00338847
			0.0264055	0.0160256		0.0714286	0.0519481		0.0223949	0.00191205		0.00266667			0.24697	0.2425		0.00476948	0.00238095
			0.0679056	0.0147493		0.0270092	0.102608		0	0.00348476		0.0114878	0		0.271583			0.00555556	0.00806452
			0.00440529	0.00962279		0.0291262	0.00979689		0	0.002079		0.00310782	0		0.120221	0.143456		0.011509	0.00638298
			0.00892891	0.0125571		0.02506	0.4729			0.00615013		0.0187266	0		0.217176	0.24336		0.00413413	0.0200927
			0.0118893	0.0123528		0.057347	0.021415		0.0207254	0		0.021645	0		0.258988	0.204082		0.00347222	0.00055679
			0.0110119	0.00828272		0.0302734	0.0351091					0.00966962	0.00562588		0.181818	0.209382		0.0083314	0.00094607
				0.00400962		0.0140086	0.0212648		0.0107991	0.00404088		0.00610687	0.00488754		0.427887	0.0977754		0.00944981
			0.0261286	0.00849515		0.0537157	0.0198296		0.00292298	0.00647249		0.012474	0.00828331		0.860465	0.284689		0.00860047	0
			0.023705	0.0103808		0.0397746	0.0616622		0.00497512	0.00039347		0.00241005	0.0425532		0.170696	0.25		0.0101729	0.0059761
			0.00095877						0.00381679	0.00411369		0.00559441	0		0.262814	0.217391		0.00701397	0
			0.00750341	0.0284839		0.0282703	0.0566683		0.00179319	0.012089		0.00184596	0.00921237		0.267105	0.27415		0.00302572	0
			0.0120053	0.005111		0.0254644	0.0830431		0.00394352	0.0216607		0.0106491	0.00847757		0.344	0.221791		0.00168251	1
			0.0291052	0.00268429		0.00980678	0.258687		0.0071885	0.00588502		0.00341491	0.00678426		0.140047	0.300955		0.00221631	0.0227812
			0.00803723	0.00507614		0.0365094	0.0823177		0.0010507	0.010989		0.00499376	0.00197336		0.350832	0.119923		0.00632244	0.00164204
			0.0398104	0.0486409		0.0332927	0.0906243		0.00188159	0.00474164		0.00395257	0.00617284		0.172239	0.189936		0.00306279	0.0296296
				0.0055		0.0202677	0.043911		0.00661058	0.00208551		0	0.00642817		0.325477	0.250807		0	0.00666667
			0.0171189	0.00981354		0.0508475	0.119325		0.0018146	0.0046225		0.00564759	0.00490196		0.321278	0.105756		0.00899743	0.00606673
			0.0512129	0.00933786		0.033557	0.204421		0	0.00235627		0.00640817	0.0228571		0.179811	0.0904762		0.00940975	0.00649351
			0.0221409	0.00290794		0.0116686	0.160784		0.0156891	0.00246305		0.00593472	0.00708215		0.12172	0.188645		0.027668	0.00545256
			0.0278497	0.00229226		0.0980615	0.454545		0.0333731	0.0310786		0.00294551	0.00637069		0.171183	0.207273		0.011811	0.0118252
			0.00546239	0.00353577		0.00943132	0.042328		0.00843061	0.00286879		0.00289855	0.00555864		0.174237	0.247557			0
			0.00443548	0.00411523		0.0188792	0.058595		0.0119599	0.00169205		0.0076196	0.00896861		0.136176	0.186843		0	0.0180768
			0.00911681	0.0101412		0.0116959	0.0420561		0.00301811	0.00120192		0.00515055	0.0351453		0.325301	0.179192		0.00466703	0.00413864
			0.00428266	0.046875		0.0261815	0.0797872		0.0045977	0		0.0047619	0.0261194		0.235776	0.240117		0.0059585	0.0011325
			0.0165209	0.00505892		0.018731	0.0794078		0	0.00657895		0.00704225	0.00455235			0.23494		0.0164962	0.0040168
			0.0189353			0.0736739	0.029809		0.00641026	0.00191205		0.00460299	0.00492914		0.151188	0.21229		0.00605536	0.00296296
			0.0279232	0.0564125		0.0160847	0.0566038		0.00322061	0.00936037		0.0268915	0.00587073		0.185358	0.229665		0.0171156	0.0150943
			0.008816	0.00208527			0.133068		0.00513347	0.0186608		0.0499575	0.0130011		0.109388	0.147826		0.00410004	0.0114895
			0.0222413	0.00764331		0.0298974	0.0805163		0.00643777	0.00029691		0.00643501	0.0103093		0.0456621	0.165013		0.00746733	0.00759878
			0.062635	0.0091468		0.0153275	0.0352941		0.00434405	0		0.00464687	0		0.111796	0.158256		0.00663102	0.00388673
			0.0297203	0.00667247		0.043623	0.121212		0.0247525	0.0214286		0.0151939	0.0066778		0.0435897	0.152601		0.0188606	0.0155039
			0.0128061	0.00051724		0.0260586	0.0622081		0	0.00367647		0.00796813	0		0.137789	0.128191		0.0138038	0.00114351
			0.0167457	0.00619714		0.0478955	0.0275698		0	0.00966184		0.00468457	0.0865385		0.0537428	0.146161		0.0889309	0.00148662
			0.0103093	0.0944707		0.0991735	0.0263856		0.00358423	0.00557414		0.0114504	0.00157729		0.164706	0.321739		0.0123839	0
				0.00044474		0.0420267	0.029164		0.00311042	0.0100598			0.00486618		0.0873494	0.341735		0.00317058	0
			0.00910448	0.00195313		0.0104974	0.0591497		0.00148588	0.0105263		0	0.01		0.157895	0.176581		0.0374293	0.0053606
			0.0126693	0.00236649		0.0449034	0.0463645		0.0025247	0.00176844		0.00947867	0.0100524		0.0330477	0.17016		0.0528092	0.00526316
			0.00617846	0.00396185		0.0351759	0.051292		0.012987	0.00578035		0.0060876	0.00579494		0.0861912	0.141372		0.0182421	0.00342727
			0.00618002	0.0145985		0.0189172	0.0392157		0.00925553	0.0120968		0.0130226	0.0576132		0.313846	1		0.00179211	0.00245298
			0.0237199	0.00653595		0.170732	0.13764		0.00621118	0.0079023		0.0201122	0.0715706		0.230596	0.193529		0.00280505	0.00245268
			0.00851641			0.0464625	0.039823		0.00890208	0		0.00627983	0.00557621		0.288901	0.241361			0.00786075
			0.0355851	0.022657		0.0598876	0.178218			0.00164258		0.00418231	0.0220264		0.37557	0.289607		0.00200437	0.00288237
			0.0380435	0.0139373		0.0206785	0.0294118		0.0138889	0		0.00600679	0		0.175533	0.275249		0.00389408	0.00630915
			0.0171264	0.0422675		0.0277012	0.0455636		0.00128811	0.022293		0.00212675	0.0118165		0.405914			0.00266667	0.00584795
			0.0247219	0.0184227			0.0177384		0.00095663	0		0.00611247	0.00795229		0.271166	0.185242		0.00435281	0.00437956
			0.00777706	0.00208279		0.0300546	0.0249995		0.018797	0		0.02849	0		0.174726	0.138504		0.00290897	0.0110193
			0.0280292	0.0215811		0.0203693	0.0480905		0.00425726	0.0104923		0.00795998	0.00800915		0.215827	0.0359477		0.00263641	0.00580552
			0.0244266	0.00292846		0.0194494	0.112532		0.013468	0.126984		0.0175263	0.00305437		0.136142	0.112246		0.00257937	0.0204082
			0.035514	0.0650785		0.0352505	0.362319		0	0.00447503		0.00550802	0.0171674			0.129895		0.00337013	0
			0.0357698	0.0438586		0.0328263	0.451613		0.00396432	0.031579		0	0		0.263858	0.10982			0.00750413
				0.00532344		0.0357805	0.0557787		0.00265732	0.0552885		0.0159906	0		0.116541	0.0477114		0.00289485	0.00312159
			0.0254533	0.0178731		0.0275092	0.027198		0.00763359	0		0.027027	0.0164965		0.157294	0.0673597		0.00320887	0.0025109
			0.0189451	0.00501882		0.0660088	0.0113314		0.0178817	0.0096463		0			0.173002	0.116483		0.00032895	0.00167987
			0.0101333	0		0.0120629	0.034005		0.0080415	0.00313199		0.0121668	0.00471533		0.137569	0.0667667		0.00027827	0.00142846
			0.0136175	0.00553506		0.0236643	0.154362		0.0013333	0.0333333		0.0189753	0.00513798		0.187596	0.0151515		0.00139762	0
			0.017094	0.00252863		0.0372497	0.217918		0.00341131	0.0533333		0.00457666	0.00143266		0.187924	0.175758		0.00201207	0.00432481
			0.00729927	0.0121602		0.0346581	0.0453092		0.00259134	0.017094		0.00273973	0.00562249		0.253533	0.233114		0.00176991	0.0117947
			0.0158399	0.129322		0.031746	0.284497		0.014333	0.00687285			0.0161904		0.27515	0.220108		0.00087222	0.00806561
			0.0114265	0.0304878		0.0262467	0.151466		0.00890208	0.00116009		0.0116356	0.0943134		0.21429	0.333382		0.0151571
			0.0288292	0.00465116		0.038808	0.05		0	0.00625		0.0101282	0.00277393			0.206777		0.0117934	0.00597015
			0.0357143	0.010219					0	0.00361011		0.0203125	0.00473934		0.174982	0.171397		0.00136554	0.00189394
			0.0308072	0.0126959			0.0293183		0.00213774	0.0123457		0.00857449	0.00123558		0.0304636			0.00059236	0.00467563
			0.011599				0.0289984		0.0026621	0.00099502		0.0064395	0.00123275		0.0781193	0.254073		0.00238822	0.00377003
			0.0250205	0.0107264			0.0224516		0.00416667	0.00587084		0.0406504	0.0036639		0.132019	0.286536		0	0.00771413
			0.0220775	0.0190525			0.0258499		0	0.00619643		0.0529954	0.00338287		0.173621	0.329504		0.0061082	0.00338328
				0.0052687			0.0125		0.00370453	0.00647206		0.00392157	0.00092764		0.0344828	0.160233		0.00455322	0.00309288
				0.00591133			0.0948607			0.00864597		0.00818713	0.0182131		0.0561208	0.304126		0.010989	0.00871671
				0.0153257			0.0153186		0.00635607	0		0.00405203	0.0105973		0.1968	0.199544		0.00234436	0.00283554
				0.00632911			0.0209859		0.00435504	0		0.0286469	0.00134318		0.14447	0.155698		0	0.00683483
				0.00703938			0.0186698		0.00346821	0.00109897		0.00349293	0.00500218		0.130192	0.384383		0.00036792	0.0172406
				0.00898196			0.0297398		0.00620852	0.108571			0.00848017		0.325368			0.001053	0.00351775
				0.00738397			0.0211356		0.016791	0.00851919		0	0		0.178926				0.00240964
				0.00894274			0.0259783		0.00842912	0.030303		0.0121212	0		0.18202			0.00721676	0.00129366
				0.00603102			0.049224		0.0545775	0.0148699		0.00587084	0.00875657		0.0908138			0.00920908	0.00223143
				0.0112154			0.0288809		0.00113443	0.00563258		0.00668896			0.100737			0.0045827	0.00910489
				0			0.0375403		0.00943396	0.0304348		0.0630252	0.00360901		0.0808718			0	0.0158172
				0.00471248			0.01714		0.00560852	0.0642857		0.0963855	0.0128937		0.125731			0.00406835	0.00509887
				0.0265487			0.0226929		0.0223796	0.00318411		0.0098164	0.00744013		0.0471204			0.00529101
				0.0140449						0.00906794		0	0.00494438		0.0572002			0.00425856	0.0154968
							0.0194871		0.00110988	0.0293747		0.0142857	0.00586854		0.0638924			0.00594538	0.00355591
				0.0094582			0.0154141		0.00188041	0.00195402		0.00175859	0.00529801		0.149944			0.00266534	0.00934791
				0.00575747			0.120553		0.00035039			0.00126156	0.0311027					0.00278862	0.00919305
				0.00655925			0.0305677		0.00153139	0.0038059		0.00230453	0.00510914		0.0648567			0.00512821	0.00340406
				0.00407451			0.0280831		0.00198827	0.00801509		0.00112761	0.00190476		0.208094			0.00381679	0.0036527
				0.00254237			0.0180766		0.00423996	0.00357143		0.00422139	0.00229283		0.121703			0.0295233	0.00598177
				0.00163151			0.0207317		0	0.0104348		0.00282686	0.00473322		0.0883602			0.0100594	0.00186567
							0.0546358		0.00568182	0.00585059		0	0.00603964		0.168857			0.0300348	0.00269784
							0.0137388		0.00521774	0.00508906		0.0191638	0.0070921		0.253153				0.00106724
							0.0109389		0.00941176	0.00404585		0.00906344	0.00593288		0.223031			0.00178955	0.00494001
							0.022549		0.00512674	0.00330087		0.00030594			0.100366			0.00358408	0
							0.0252652		0.00278552	0.0154321		0.00087448	0.00134698		0.126437			0.00238095	0.00214621
							0.0346395		0.00518135	0		0.00508707	0.0185943		0.114426			0.00051838
							0.037772		0.0150754	0.0054757		0.0432073	0.0155989		0.0790617			0.00275548
									0.00328712	0.0107143		0.00303235	0.00606061		0.156905			0.00032552
									0.0144312	0.0136805			0.00398406		0.199568			0.00084357
									0.00146628	0.0138056		0.00539762	0.00757959		0.245348			0.00245006
									0.00396938	0.00963001		0.00495576	0.0110015		0.0410557			0.00122228
									0.00380228	0.00398387		0.00322943	0.00638686					0.00097204
									0.00250627	0.0238095		0.00301854	0		0.296325			0.00052632
									0.00159615	0.00490436		0.003504	0.00846262		0.218462			0.00076307
									0.00185961	0.00316554		0.00808014	0.00396521		0.34764			0
									0	0.00117371		0.0362584	0.0106527		0.238609			0
									0.00628141	0.00196587		0.00738007	0.0094041		0.0881243
									0.00219587	0.0111699		0.00357143	0.0042508		0.128165
									0.0184049	0.0089082		0.0372093	0.010198		0.0434783
									0.0141557			0.0313979	0.00336323		0.0985155
									0.0172127	0.00354251		0.00270636	0.00082645		0.299283
									0.00208812	0.00425505		0.0457516	0.0109489		0.186665
									0.0043956	0.00239505		0.00396825	0.0186495
									0.0143678	0.00401025		0.00548728	0.00547152
									0.0212389	0.00414353		0.0405405	0.00640809
									0.025788	0.0069798			0.0030656
										0.0030244		0.0207291	0.0727651
									0.01036	0.0023942		0.00585004	0.0250272
									0.0115486	0		0.00345722	0.00030864
									0.00701139			0.0044946	0.00557574
									0.04			0.00181159	0.0239521
									0.0319149			0.00848688	0.0149701
									0.016129			0.00418301	0.0110391
									0.0383155			0.00327275	0.00310219
									0.00192678			0.00316313	0.00445434
									0.00710383			0.00305597	0.00561002
									0.00617284			0.00883081
									0.0087425
									0.0068156
									0.0235653
									0.032782
									0.0102024
									0.0124033
									0.012018
									0.00511495
									0.00805074
									0.00754026
									0.00592718
									0.00030021
									0.00208333
									0.0114583
									0.00648415
									0.00412107
									0.00824176
									0.018259
									0.00266951
									0.0048654

## Sheet: Tumor burden and grade 12wks
WT	Tet2 KO					WT G2	Tet2 KO G2		WT G3	Tet2 KO G3
0.26492	0.213073		Tumor burden 12wks			0.411274	0.400691		0.0151421	0.0267154		Tumor grade 12wks
0.0166119	0.227026					0.0639193	0.360117		0	0.0144557
0.410293	0.11769					0.236162	0.34233		0.0301533	0.0198088
0.268393	0.212656					0.468749	0.430406		0.0415411	0.0228257
0.349712	0.278272					0.437683	0.388346		0.0488552	0.00092003
0.233053	0.239851					0.435224	0.394775		0.0357558	0.00310907
0.317458	0.298561					0.3181	0.409637		0.0113676	0.0125165
0.292027	0.166707					0.462037	0.374922		0.00573663	0.0620414
0.236168	0.15915					0.516627	0.399351		0.0246289	0.00483625
0.196112	0.214618					0.510162	0.491653		0.0206351	0.0133123
	0.302629						0.594746			0.0067066

## Sheet: N LA per lung
N LA/lung		WT no T	Tet2 KO no T	WT T	Tet2 KO T
		9	8	4	6
		5	83	11	5
		11	26	15	13
		4	15	6	9
		10	13	4	17
		5	45	10	20
			7	3	47
			148	3	11
				2	1
				2	13
